# Supplementary material for: Mind-Body Therapies From Traditional Chinese Medicine: Evidence Map
Source: Front Public Health. 2021 Dec 10;9:659075. doi: 10.3389/fpubh.2021.659075 (PMC8722380; doi:10.3389/fpubh.2021.659075)
Supplement: Supplementary file 1 [file Table_1.XLSX]

## Sheet: Studies
Characterization and classification.
Article	Title	Interventions Group	Interventions	Outcomes Group	Outcomes	Effects	Population	Database	Id	Publication Country	Focus Country	Publication Year	Type of Review	Review Design	Study Design	Quality assessment	Citation
1	The Beneficial Effects of Traditional Chinese Exercises for Adults with Low Back Pain: A Meta-Analysis of Randomized Controlled Trial.	Chinese Body Practice	A1	Pain	A15	Positive	Adults	Pubmed	mdl-31036791	China	Lithuania	2019	Systematic Review	Effectiveness	Randomized Clinical Trials (RCTs)	High	Zhang Y, Loprinzi PD, et al. The Beneficial Effects of Traditional Chinese Exercises for Adults with Low Back Pain: A Meta-Analysis of Randomized Controlled Trial. Medicina (Kaunas). 2019 May; 55(5): 118. Published online 2019 Apr 29.
1	The Beneficial Effects of Traditional Chinese Exercises for Adults with Low Back Pain: A Meta-Analysis of Randomized Controlled Trial.	Chinese Body Practice	A4	Pain	A31	Positive	Adults	Pubmed	mdl-31036791	China	Lithuania	2019	Systematic Review	Effectiveness	Randomized Clinical Trials (RCTs)	High
1	The Beneficial Effects of Traditional Chinese Exercises for Adults with Low Back Pain: A Meta-Analysis of Randomized Controlled Trial.	Chinese Body Practice	A5	Mental Indicators	I7	Positive	Adults	Pubmed	mdl-31036791	China	Lithuania	2019	Systematic Review	Effectiveness	Randomized Clinical Trials (RCTs)	High
2	The effectiveness of Tai Chi in improving balance in the elderly: an evidence-based review	Chinese Body Practice	A1	Vitality, Well-Being and Quality of Life	G10	Potential positive	Older adults	PEDro	Not applicable	United States	Brazil	2003	Systematic Review	Effectiveness	Quantitative + Qualitative Studies	Low	Komagata S, Newton R. The effectiveness of Tai Chi in improving balance in the elderly: an evidence-based review. Jornal de Fisioterapia Geriátrica. 2003; 26 (2), 9–16.
3	Evaluation of the effectiveness of Tai Chi to improve balance and prevent falls in the elderly population - a review.	Chinese Body Practice	A1	Vitality, Well-Being and Quality of Life	G10	Potential Positive	Older adults	Pubmed	mdl-11982679	Not inform	United States of America	2002	Systematic Review	Effectiveness	Clinical Trials + Observational Studies	Critically low	Wu, G. Evaluation of the effectiveness of Tai Chi to improve balance and prevent falls in the elderly population - a review. Jornal da Sociedade Americana de Geriatria. 2004; 50 (4), 746-754.
4	Tai chi for rheumatoid arthritis: systematic review	Chinese Body Practice	A1	Mental disorders	H9	Potential Positive	People with Chronic Diseases	Pubmed	mdl-17634188	Not inform	United Kingdom	2007	Systematic Review	Safety Effectiveness	RCTs + Non-Randomized Controlled Trials	Low	MS Lee, MH Pittler, et al .Tai chi for rheumatoid arthritis: systematic review. Rheumatology. Volume 46; Edição 11, 2007, Páginas 1648-1651.
4	Tai chi for rheumatoid arthritis: systematic review	Chinese Body Practice	A1	Mental Indicators	I15	Potential Positive	People with Chronic Diseases	Pubmed	mdl-17634188	Not inform	United Kingdom	2007	Systematic Review	Safety Effectiveness	RCTs + Non-Randomized Controlled Trials	Low
4	Tai chi for rheumatoid arthritis: systematic review	Chinese Body Practice	A1	Vitality, Well-Being and Quality of Life	G31	Potential Positive	People with Chronic Diseases	Pubmed	mdl-17634188	Not inform	United Kingdom	2007	Systematic Review	Safety Effectiveness	RCTs + Non-Randomized Controlled Trials	Low
5	The effectiveness of Tai Chi Chuan in the elderly: a systematic review	Chinese Body Practice	A1	Vitality, Well-Being and Quality of Life	G30	Positive	Older adults	Pubmed	mdl-14760055	Not inform	United Kingdom	2004	Systematic Review	Effectiveness	Clinical Trials + Observational Studies	High	Verhagen AP, Immink M, van der Meulen A, Bierma-Zeinstra SM. The efficacy of Tai Chi Chuan in older adults: a systematic review. Fam Pract. 2004 Feb;21(1):107-13. doi: 10.1093/fampra/cmh122. PMID: 14760055.
5	The effectiveness of Tai Chi Chuan in the elderly: a systematic review	Chinese Body Practice	A1	Vitality, Well-Being and Quality of Life	G16	Positive	Older adults	Pubmed	mdl-14760055	Not inform	United Kingdom	2004	Systematic Review	Effectiveness	Clinical Trials + Observational Studies	High
6	The effect of Tai Chi on health outcomes in patients with chronic conditions: a systematic review.	Chinese Body Practice	A1	Mental Indicators	I15	Potential Positive	People with Chronic Diseases	Pubmed	mdl-15006825	Not inform	United States of America	2004	Systematic Review	Safety Effectiveness	Clinical Trials + Observational Studies	High	Chenchen Wang; Jean Paul Collet; Joseph Lau. The effect of Tai Chi on health outcomes in patients with chronic conditions: a systematic review. Arch Intern Med. 2004; 164 (5): 493-501.
6	The effect of Tai Chi on health outcomes in patients with chronic conditions: a systematic review.	Chinese Body Practice	A1	Vitality, Well-Being and Quality of Life	G28	Potential Positive	People with Chronic Diseases	Pubmed	mdl-15006825	Not inform	United States of America	2004	Systematic Review	Safety Effectiveness	Clinical Trials + Observational Studies	High
6	The effect of Tai Chi on health outcomes in patients with chronic conditions: a systematic review.	Chinese Body Practice	A1	Vitality, Well-Being and Quality of Life	G16	Potential Positive	People with Chronic Diseases	Pubmed	mdl-15006825	Not inform	United States of America	2004	Systematic Review	Safety Effectiveness	Clinical Trials + Observational Studies	High
6	The effect of Tai Chi on health outcomes in patients with chronic conditions: a systematic review.	Chinese Body Practice	A1	Vitality, Well-Being and Quality of Life	G18	Potential Positive	People with Chronic Diseases	Pubmed	mdl-15006825	Not inform	United States of America	2004	Systematic Review	Safety Effectiveness	Clinical Trials + Observational Studies	High
6	The effect of Tai Chi on health outcomes in patients with chronic conditions: a systematic review.	Chinese Body Practice	A1	Vitality, Well-Being and Quality of Life	G31	Potential Positive	People with Chronic Diseases	Pubmed	mdl-15006825	Not inform	United States of America	2004	Systematic Review	Safety Effectiveness	Clinical Trials + Observational Studies	High
6	The effect of Tai Chi on health outcomes in patients with chronic conditions: a systematic review.	Chinese Body Practice	A1	Metabolic and Physiological Indicators	B46	Potential Positive	People with Chronic Diseases	Pubmed	mdl-15006825	Not inform	United States of America	2004	Systematic Review	Safety Effectiveness	Clinical Trials + Observational Studies	High
6	The effect of Tai Chi on health outcomes in patients with chronic conditions: a systematic review.	Chinese Body Practice	A1	Vitality, Well-Being and Quality of Life	G29	Potential Positive	People with Chronic Diseases	Pubmed	mdl-15006825	Not inform	United States of America	2004	Systematic Review	Safety Effectiveness	Clinical Trials + Observational Studies	High
6	The effect of Tai Chi on health outcomes in patients with chronic conditions: a systematic review.	Chinese Body Practice	A1	Vitality, Well-Being and Quality of Life	G30	Potential Positive	People with Chronic Diseases	Pubmed	mdl-15006825	Not inform	United States of America	2004	Systematic Review	Safety Effectiveness	Clinical Trials + Observational Studies	High
7	The Effectiveness of Tai Chi Exercise in Improving Aerobic Capacity: An Updated Meta-Analysis	Chinese Body Practice	A1	Vitality, Well-Being and Quality of Life	G4	Positive	Older adults	Pubmed	mdl-18487885	Not inform	United States of America	2008	Systematic Review	Effectiveness	Clinical Trials + Observational Studies	Low	Taylor-Piliae RE, Froelicher ES. The Effectiveness of Tai Chi Exercise in Improving Aerobic Capacity: An Updated Meta-Analysis. Med Sport Sci, 52, 40-53 2008
8	Can Tai Chi Improve Vestibulopathic Postural Control?	Chinese Body Practice	A1	Vitality, Well-Being and Quality of Life	G29	Potential Positive	General population	Pubmed	mdl-14970982	Not inform	United Kingdom	2004	Systematic Review	Effectiveness	Clinical Trials + Observational Studies	Low	Wayne PM , Krebs DE , Wolf SL et al. Can Tai Chi Improve Vestibulopathic Postural Control? Arch Phys Med. Reabilitação. 2004; 85 (1): 142-52.
8	Can Tai Chi Improve Vestibulopathic Postural Control?	Chinese Body Practice	A1	Chronic diseases	C39	Potential Positive	General population	Pubmed	mdl-14970982	Not inform	United Kingdom	2004	Systematic Review	Effectiveness	Clinical Trials + Observational Studies	Low
9	The Effect of Tai Chi Exercise on Lipid Profiles: A Systematic Review and Meta-Analysis of Randomized Clinical Trials.	Chinese Body Practice	A1	Metabolic and Physiological Indicators	B26	Potential Positive	People with Heart Disease	Pubmed	mdl-28934556	United States of America	United States of America	2018	Systematic Review	Effectiveness	Randomized Clinical Trials (RCTs)	High	Alenazi, AM; Alshehri, MM; Hoover, JC; Yabroudi, MA; Kachanathu, SJ; Liu, W. The Effect of Tai Chi Exercise on Lipid Profiles: A Systematic Review and Meta-Analysis of Randomized Clinical Trials. THE JOURNAL OF ALTERNATIVE AND COMPLEMENTARY MEDICINE Volume 00, Number 00, 2017, pp. 1–11
9	The Effect of Tai Chi Exercise on Lipid Profiles: A Systematic Review and Meta-Analysis of Randomized Clinical Trials.	Chinese Body Practice	A1	Metabolic and Physiological Indicators	B27	Potential Positive	People with Heart Disease	Pubmed	mdl-28934556	United States of America	United States of America	2018	Systematic Review	Effectiveness	Randomized Clinical Trials (RCTs)	High
10	The Effects of Tai Chi on Type 2 Diabetes Mellitus: A Meta-Analysis.	Chinese Body Practice	A1	Nutritional and Metabolic Diseases	M2	Potential Positive	Diabetics	Pubmed	mdl-30116744	China	China	2018	Systematic Review	Effectiveness	Randomized Clinical Trials (RCTs)	High	Chao, M; Wang, C; Dong, X; Ding, M. The Effects of Tai Chi on Type 2 Diabetes Mellitus: A Meta-Analysis. J Diabetes Res. 2018 Jul 5;2018:7350567.
11	Association of traditional Chinese exercises with glycemic responses in people with type 2 diabetes: A systematic review and meta-analysis of randomized controlled trials.	Chinese Body Practice	A1	Nutritional and Metabolic Diseases	M2	Potential Positive	Diabetics	Pubmed	mdl-30450253	China	China	2018	Systematic Review	Effectiveness	Randomized Clinical Trials (RCTs)	High	Song, G; Chen, C; Zhang, J; Chang, L;;Zhu, D; Wang, X. Association of traditional Chinese exercises with glycemic responses in people with type 2 diabetes: A systematic review and meta-analysis of randomized controlled trials. J Sport Health Sci. 2018 Oct;7(4):442-452.
11	Association of traditional Chinese exercises with glycemic responses in people with type 2 diabetes: A systematic review and meta-analysis of randomized controlled trials.	Chinese Body Practice	A3	Nutritional and Metabolic Diseases	M2	Potential Positive	Diabetics	Pubmed	mdl-30450253	China	China	2018	Systematic Review	Effectiveness	Randomized Clinical Trials (RCTs)	High
11	Association of traditional Chinese exercises with glycemic responses in people with type 2 diabetes: A systematic review and meta-analysis of randomized controlled trials.	Chinese Body Practice	A4	Nutritional and Metabolic Diseases	M2	Potential Positive	Diabetics	Pubmed	mdl-30450253	China	China	2018	Systematic Review	Effectiveness	Randomized Clinical Trials (RCTs)	High
12	Safety of Qigong: Protocol for an overview of systematic reviews.	Chinese Body Practice						Pubmed	mdl-30383671	China	United States of America	2018	Protocol Review			Protocol	Guo Y, Xu M, Ji M, Zhang J, Hu Q, Wei H, Yan J, Chen Y, Lyu J, Shao X, Wang Y, Guo J, Wei Y. Safety of Qigong: Protocol for an overview of systematic reviews. Medicine (Baltimore). 2018 Nov;97(44):e13042.
13	Effect of Liuzijue Qigong on patients with chronic obstructive pulmonary disease: Protocol for a systematic review and meta-analysis.	Chinese Body Practice						Pubmed	mdl-30290646	China	United States of America	2018	Protocol Review			Protocol	Guo Y, Xu M, Ji M, Zhang J, Hu Q, Wei H, Yan J, Chen Y, Lyu J, Shao X, Wang Y, Guo J, Wei Y. Effect of Liuzijue Qigong on patients with chronic obstructive pulmonary disease Protocol for a systematic review and meta-analysis Medicine (Baltimore). 2018 Oct; 97(40): e12659. Published online 2018 Oct 5.
14	Beneficial Effects of Qigong Wuqinxi in the Improvement of Health Condition, Prevention, and Treatment of Chronic Diseases: Evidence from a Systematic Review.	Chinese Body Practice	A3	Mental Indicators	G3	Positive	People with Chronic Diseases	Pubmed	mdl-29856007	United States of America	United States of America	2018	Systematic Review	Safety Effectiveness	RCTs + Non-Randomized Controlled Trials	Moderate	Guo, Y; Xu, M; Wei, Z; Hu, Q; Chen, Y; Yan, J; Wei, Y. Beneficial Effects of Qigong Wuqinxi in the Improvement of Health Condition, Prevention, and Treatment of Chronic Diseases: Evidence from a Systematic Review. Evid Based Complement Alternat Med. 2018 Oct 24;2018:3235950.
14	Beneficial Effects of Qigong Wuqinxi in the Improvement of Health Condition, Prevention, and Treatment of Chronic Diseases: Evidence from a Systematic Review.	Chinese Body Practice	A3	Metabolic and Physiological Indicators	B6	Positive	People with Chronic Diseases	Pubmed	mdl-29856007	United States of America	United States of America	2018	Systematic Review	Safety Effectiveness	Randomized Clinical Trials (RCTs)	Moderate
14	Beneficial Effects of Qigong Wuqinxi in the Improvement of Health Condition, Prevention, and Treatment of Chronic Diseases: Evidence from a Systematic Review.	Chinese Body Practice	A3	Vitality, Well-Being and Quality of Life	G16	Potential Positive	People with Chronic Diseases	Pubmed	mdl-29856007	United States of America	United States of America	2018	Systematic Review	Safety Effectiveness	Randomized Clinical Trials (RCTs)	Moderate
14	Beneficial Effects of Qigong Wuqinxi in the Improvement of Health Condition, Prevention, and Treatment of Chronic Diseases: Evidence from a Systematic Review.	Chinese Body Practice	A3	Vitality, Well-Being and Quality of Life	G15	Potential Positive	People with Chronic Diseases	Pubmed	mdl-29856007	United States of America	United States of America	2018	Systematic Review	Safety Effectiveness	Randomized Clinical Trials (RCTs)	Moderate
14	Beneficial Effects of Qigong Wuqinxi in the Improvement of Health Condition, Prevention, and Treatment of Chronic Diseases: Evidence from a Systematic Review.	Chinese Body Practice	A3	Mental disorders	H17	Positive	People with Chronic Diseases	Pubmed	mdl-29856007	United States of America	United States of America	2018	Systematic Review	Safety Effectiveness	Randomized Clinical Trials (RCTs)	Moderate
14	Beneficial Effects of Qigong Wuqinxi in the Improvement of Health Condition, Prevention, and Treatment of Chronic Diseases: Evidence from a Systematic Review.	Chinese Body Practice	A3	Metabolic and Physiological Indicators	B8	Potential Positive	People with Chronic Diseases	Pubmed	mdl-29856007	United States of America	United States of America	2018	Systematic Review	Safety Effectiveness	Randomized Clinical Trials (RCTs)	Moderate
14	Beneficial Effects of Qigong Wuqinxi in the Improvement of Health Condition, Prevention, and Treatment of Chronic Diseases: Evidence from a Systematic Review.	Chinese Body Practice	A3	Metabolic and Physiological Indicators	B50	Potential Positive	People with Chronic Diseases	Pubmed	mdl-29856007	United States of America	United States of America	2018	Systematic Review	Safety Effectiveness	Randomized Clinical Trials (RCTs)	Moderate
14	Beneficial Effects of Qigong Wuqinxi in the Improvement of Health Condition, Prevention, and Treatment of Chronic Diseases: Evidence from a Systematic Review.	Chinese Body Practice	A3	Metabolic and Physiological Indicators	B26	Potential Positive	People with Chronic Diseases	Pubmed	mdl-29856007	United States of America	United States of America	2018	Systematic Review	Safety Effectiveness	Randomized Clinical Trials (RCTs)	Moderate
14	Beneficial Effects of Qigong Wuqinxi in the Improvement of Health Condition, Prevention, and Treatment of Chronic Diseases: Evidence from a Systematic Review.	Chinese Body Practice	A3	Metabolic and Physiological Indicators	B27	Potential Positive	People with Chronic Diseases	Pubmed	mdl-29856007	United States of America	United States of America	2018	Systematic Review	Safety Effectiveness	Randomized Clinical Trials (RCTs)	Moderate
14	Beneficial Effects of Qigong Wuqinxi in the Improvement of Health Condition, Prevention, and Treatment of Chronic Diseases: Evidence from a Systematic Review.	Chinese Body Practice	A3	Mental disorders	H9	Potential Positive	People with Chronic Diseases	Pubmed	mdl-29856007	United States of America	United States of America	2018	Systematic Review	Safety Effectiveness	Randomized Clinical Trials (RCTs)	Moderate
14	Beneficial Effects of Qigong Wuqinxi in the Improvement of Health Condition, Prevention, and Treatment of Chronic Diseases: Evidence from a Systematic Review.	Chinese Body Practice	A3	Chronic diseases	C32	Potential Positive	People with Chronic Diseases	Pubmed	mdl-29856007	United States of America	United States of America	2018	Systematic Review	Safety Effectiveness	Randomized Clinical Trials (RCTs)	Moderate
14	Beneficial Effects of Qigong Wuqinxi in the Improvement of Health Condition, Prevention, and Treatment of Chronic Diseases: Evidence from a Systematic Review.	Chinese Body Practice	A3	Chronic diseases	C33	Potential Positive	People with Chronic Diseases	Pubmed	mdl-29856007	United States of America	United States of America	2018	Systematic Review	Safety Effectiveness	Randomized Clinical Trials (RCTs)	Moderate
14	Beneficial Effects of Qigong Wuqinxi in the Improvement of Health Condition, Prevention, and Treatment of Chronic Diseases: Evidence from a Systematic Review.	Chinese Body Practice	A3	Chronic diseases	C52	Potential Positive	People with Chronic Diseases	Pubmed	mdl-29856007	United States of America	United States of America	2018	Systematic Review	Safety Effectiveness	Randomized Clinical Trials (RCTs)	Moderate
14	Beneficial Effects of Qigong Wuqinxi in the Improvement of Health Condition, Prevention, and Treatment of Chronic Diseases: Evidence from a Systematic Review.	Chinese Body Practice	A3	Nutritional and Metabolic Diseases	M3	Potential Positive	People with Chronic Diseases	Pubmed	mdl-29856007	United States of America	United States of America	2018	Systematic Review	Safety Effectiveness	Randomized Clinical Trials (RCTs)	Moderate
15	Body Composition Outcomes of Tai Chi and Qigong Practice: A Systematic Review and Meta-Analysis of Randomized Controlled Trials.	Chinese Body Practice	A1	Metabolic and Physiological Indicators	B23	Potential Positive	Adults	Pubmed	PMID: 29856007	United States of America	United States of America	2018	Systematic Review	Effectiveness	Randomized Clinical Trials (RCTs)	High	Larkey, LK; James, D; Belyea, M; Jeong, M; Smith, LL. Body Composition Outcomes of Tai Chi and Qigong Practice: A Systematic Review and Meta-Analysis of Randomized Controlled Trials. Int J Behav Med. 2018 Oct;25(5):487-501.
15	Body Composition Outcomes of Tai Chi and Qigong Practice: A Systematic Review and Meta-Analysis of Randomized Controlled Trials.	Chinese Body Practice	A3	Metabolic and Physiological Indicators	B23	Potential Positive	Adults	Pubmed	PMID: 29856007	United States of America	United States of America	2018	Systematic Review	Effectiveness	Randomized Clinical Trials (RCTs)	High
16	Effects of Tai Chi on balance and gait in stroke survivors: A systematic meta-analysis of randomized controlled trials.	Chinese Body Practice	A1	Vitality, Well-Being and Quality of Life	G10	Potential Positive	People with Chronic Diseases	Pubmed	mdl-29736553	China	Sweden	2018	Meta-analysis	Effectiveness	Randomized Clinical Trials (RCTs)	High	Li, GY; Wang, W; Liu, GL; Zhang, Y. Effects of Tai Chi on balance and gait in stroke survivors: A systematic meta-analysis of randomized controlled trials. J Rehabil Med. 2018 Jul 17;50(7):582-588.
16	Effects of Tai Chi on balance and gait in stroke survivors: A systematic meta-analysis of randomized controlled trials.	Chinese Body Practice	A1	Vitality, Well-Being and Quality of Life	G37	Potential Positive	People with Chronic Diseases	Pubmed	mdl-29736553	China	Sweden	2018	Meta-analysis	Effectiveness	Randomized Clinical Trials (RCTs)	High
16	Effects of Tai Chi on balance and gait in stroke survivors: A systematic meta-analysis of randomized controlled trials.	Chinese Body Practice	A1	Vitality, Well-Being and Quality of Life	G3	Potential Positive	People with Chronic Diseases	Pubmed	mdl-29736553	China	Europe	2018	Meta-analysis	Safety Effectiveness	Randomized Clinical Trials (RCTs)	High	Liu,T; Chan, AW; Liu, YH; Taylor-Piliae, RE. Effects of Tai Chi-based cardiac rehabilitation on aerobic endurance, psychosocial well-being, and cardiovascular risk reduction among patients with coronary heart disease: A systematic review and meta-analysis. Eur J Cardiovasc Nurs. 2018 Apr;17(4):368-383.
17	Effects of Tai Chi-based cardiac rehabilitation on aerobic endurance, psychosocial well-being, and cardiovascular risk reduction among patients with coronary heart disease: A systematic review and meta-analysis.	Chinese Body Practice	A1	Vitality, Well-Being and Quality of Life	G4	Potential Positive	People with Heart Disease	Pubmed	mdl-29256626	China	Europe	2018	Meta-analysis	Safety Effectiveness	Randomized Clinical Trials (RCTs)	High
17	Effects of Tai Chi-based cardiac rehabilitation on aerobic endurance, psychosocial well-being, and cardiovascular risk reduction among patients with coronary heart disease: A systematic review and meta-analysis.	Chinese Body Practice	A1	Mental Indicators	I5	Potential Positive	People with Heart Disease	Pubmed	mdl-29256626	China	Europe	2018	Meta-analysis	Safety Effectiveness	Randomized Clinical Trials (RCTs)	High
17	Effects of Tai Chi-based cardiac rehabilitation on aerobic endurance, psychosocial well-being, and cardiovascular risk reduction among patients with coronary heart disease: A systematic review and meta-analysis.	Chinese Body Practice	A1	Chronic diseases	C43	No effect	People with Heart Disease	Pubmed	mdl-29256626	China	Europe	2018	Meta-analysis	Safety Effectiveness	Randomized Clinical Trials (RCTs)	High
18	Tai Chi for Stroke Rehabilitation: A Systematic Review and Meta-Analysis of Randomized Controlled Trials	Chinese Body Practice	A1	Vitality, Well-Being and Quality of Life	G16	Potential Positive	Patients with stroke	Pubmed	mdl-30090071	China	Switzerland	2018	Meta-analysis	Effectiveness	Randomized Clinical Trials (RCTs)	High	Lyu, D; Lyu, X; Zhang, Y; Ren, Y; Yang, F; Zhou, L; Zou, Y; Li, Z. Tai Chi for Stroke Rehabilitation: A Systematic Review and Meta-Analysis of Randomized Controlled Trials. Front Physiol. 2018 Jul 25;9:983.
18	Tai Chi for Stroke Rehabilitation: A Systematic Review and Meta-Analysis of Randomized Controlled Trials	Chinese Body Practice	A1	Vitality, Well-Being and Quality of Life	G10	Potential Positive	Patients with stroke	Pubmed	mdl-30090071	China	Switzerland	2018	Meta-analysis	Effectiveness	Randomized Clinical Trials (RCTs)	High
18	Tai Chi for Stroke Rehabilitation: A Systematic Review and Meta-Analysis of Randomized Controlled Trials	Chinese Body Practice	A1	Vitality, Well-Being and Quality of Life	G7	Potential Positive	Patients with stroke	Pubmed	mdl-30090071	China	Switzerland	2018	Meta-analysis	Effectiveness	Randomized Clinical Trials (RCTs)	High
18	Tai Chi for Stroke Rehabilitation: A Systematic Review and Meta-Analysis of Randomized Controlled Trials	Chinese Body Practice	A1	Vitality, Well-Being and Quality of Life	G37	Potential Positive	Patients with stroke	Pubmed	mdl-30090071	China	Switzerland	2018	Meta-analysis	Effectiveness	Randomized Clinical Trials (RCTs)	High
18	Tai Chi for Stroke Rehabilitation: A Systematic Review and Meta-Analysis of Randomized Controlled Trials	Chinese Body Practice	A1	Vitality, Well-Being and Quality of Life	G20	Potential Positive	Patients with stroke	Pubmed	mdl-30090071	China	Switzerland	2018	Meta-analysis	Effectiveness	Randomized Clinical Trials (RCTs)	High
18	Tai Chi for Stroke Rehabilitation: A Systematic Review and Meta-Analysis of Randomized Controlled Trials	Chinese Body Practice	A1	Vitality, Well-Being and Quality of Life	G28	Potential Positive	Patients with stroke	Pubmed	mdl-30090071	China	Switzerland	2018	Meta-analysis	Effectiveness	Randomized Clinical Trials (RCTs)	High
19	Effectiveness of traditional Chinese exercises on stroke risk factors in individuals with pre-hypertension or mild-to-moderate essential hypertension: A systematic review and meta-analysis.	Chinese Body Practice	A1	Chronic diseases	C22	Potential Positive	People with Heart Disease	PeDro	Not applicable	China	Australia	2018	Systematic Review	Effectiveness	Randomized Clinical Trials (RCTs)	Moderate	Fangfang, M; Xun, L; Yichen, W.; Ning, L; Shixia, P; Guoyan, Y; Yan, L; Cong, Z; Qingyi, Z; Yin, L. Effectiveness of traditional Chinese exercises on stroke risk factors in individuals with pre-hypertension or mild-to-moderate essential hypertension: A systematic review and meta-analysis. J Trad Chi Med Scien Vol 5, n. 3, Jul 2018, p. 222-236
19	Effectiveness of traditional Chinese exercises on stroke risk factors in individuals with pre-hypertension or mild-to-moderate essential hypertension: A systematic review and meta-analysis.	Chinese Body Practice	A4	Chronic diseases	C22	Potential Positive	People with Heart Disease	PeDro	Not applicable	China	Australia	2018	Systematic Review	Effectiveness	Randomized Clinical Trials (RCTs)	Moderate
19	Effectiveness of traditional Chinese exercises on stroke risk factors in individuals with pre-hypertension or mild-to-moderate essential hypertension: A systematic review and meta-analysis.	Chinese Body Practice	A1	Vitality, Well-Being and Quality of Life	G27	Potential Positive	People with Heart Disease	PeDro	Not applicable	China	Australia	2018	Systematic Review	Effectiveness	Randomized Clinical Trials (RCTs)	Moderate
19	Effectiveness of traditional Chinese exercises on stroke risk factors in individuals with pre-hypertension or mild-to-moderate essential hypertension: A systematic review and meta-analysis.	Chinese Body Practice	A4	Vitality, Well-Being and Quality of Life	G27	Potential Positive	People with Heart Disease	PeDro	Not applicable	China	Australia	2018	Systematic Review	Effectiveness	Randomized Clinical Trials (RCTs)	Moderate
20	The Effects of Qigong on Type 2 Diabetes Mellitus: A Systematic Review and Meta-Analysis.	Chinese Body Practice	A3	Nutritional and Metabolic Diseases	M2	Positive	Diabetics	Pubmed	mdl-29507593	China	United Kingdom	2018	Systematic Review	Effectiveness	Randomized Clinical Trials (RCTs)	High	Meng, D; Chunyan, W; Xiaosheng, D; Xiangren, Y. The Effects of Qigong on Type 2 Diabetes Mellitus: A Systematic Review and Meta-Analysis. Complementary and Alternative Medicine Volume 2018, Article ID 8182938, 8 pages
20	The Effects of Qigong on Type 2 Diabetes Mellitus: A Systematic Review and Meta-Analysis.	Chinese Body Practice	A3	Metabolic and Physiological Indicators	B21	Positive	Diabetics	Pubmed	mdl-29507593	China	United Kingdom	2018	Systematic Review	Effectiveness	Randomized Clinical Trials (RCTs)	High
20	The Effects of Qigong on Type 2 Diabetes Mellitus: A Systematic Review and Meta-Analysis.	Chinese Body Practice	A3	Metabolic and Physiological Indicators	B22	Positive	Diabetics	Pubmed	mdl-29507593	China	United Kingdom	2018	Systematic Review	Effectiveness	Randomized Clinical Trials (RCTs)	High
21	The Effects of Tai Chi Intervention on Healthy Elderly by Means of Neuroimaging and EEG: A Systematic Review	Chinese Body Practice	A1	Vitality, Well-Being and Quality of Life	G37	Positive	Older adults	Pubmed	mdl-29720936	United States of America	United States of America	2018	Systematic Review	Effectiveness	Clinical Trials + Observational Studies	Low	Pan, Z; Su, X; Fang,Q; Hou, L; Lee, Y; Chen, C C; Lamberth, J; Kim, ML. The Effects of Tai Chi Intervention on Healthy Elderly by Means of Neuroimaging and EEG: A Systematic Review Front Aging Neurosci. 2018; 10: 110. Published online 2018 Apr 18.
22	Ameliorative effects of Tai Chi on cancer-related fatigue: a meta-analysis of randomized controlled trials.	Chinese Body Practice	A1	Cancer	D8	Positive	People with Cancer	Pubmed	mdl-29564620	China	China	2018	Meta-analysis	Effectiveness	Randomized Clinical Trials (RCTs)	High	Song, S; Yu, J; Ruan, Y; Liu, X; Xiu, L; Yue, X. Ameliorative effects of Tai Chi on cancer-related fatigue: a meta-analysis of randomized controlled trials. Support Care Cancer. 2018 Jul;26(7):2091-2102. Epub 2018 Mar 21.
23	The effect of Chinese martial arts Tai Chi Chuan on prevention of osteoporosis: A systematic review.	Chinese Body Practice	A1	Metabolic and Physiological Indicators	B62	Positive	Women	Pubmed	mdl-29662781	China	Netherlands	2018	Systematic Review	Effectiveness	Randomized Clinical Trials (RCTs)	Critically low	Chow, TH; Lee, BY; Ang, ABF; Cheung, VYKC; Ho, MMC; Takemura, S. The effect of Chinese martial arts Tai Chi Chuan on prevention of osteoporosis: A systematic review. J Orthop Translat. 2018 Jan; 12: 74–84.
24	Tai Chi and Qigong for cancer-related symptoms and quality of life: a systematic review and meta-analysis.	Chinese Body Practice	A1	Vitality, Well-Being and Quality of Life	G27	Potential Positive	People with Cancer	Pubmed	mdl-29222705	China	United States of America	2018	Systematic Review	Effectiveness	RCTs + Non-Randomized Controlled Trials	Moderate	Wayne, PM; Lee, MS; Novakowski, J; Osypiuk, K; Ligibel, J; Carlson, L; Song, R. Tai Chi and Qigong for cancer-related symptoms and quality of life: a systematic review and meta-analysis. J Cancer Surviv. 2018 Apr;12(2):256-267.
24	Tai Chi and Qigong for cancer-related symptoms and quality of life: a systematic review and meta-analysis.	Chinese Body Practice	A3	Vitality, Well-Being and Quality of Life	G27	Potential Positive	People with Cancer	Pubmed	mdl-29222705	China	United States of America	2018	Systematic Review	Effectiveness	RCTs + Non-Randomized Controlled Trials	Moderate
25	Does Tai Chi improve balance and reduce falls incidence in neurological disorders? A systematic review and meta-analysis.	Chinese Body Practice	A1	Vitality, Well-Being and Quality of Life	G10	Potential Positive	People with Chronic Disease	Pubmed	mdl-29737198	China	United States of America	2018	Systematic Review	Safety Effectiveness	Randomized Clinical Trials (RCTs)	High	Winser, SJ; Tsang, WW; Krishnamurthy, K; Kannan, P. Does Tai Chi improve balance and reduce falls incidence in neurological disorders? A systematic review and meta-analysis. Clin Rehabil. 2018 Sep;32(9):1157-1168.
25	Does Tai Chi improve balance and reduce falls incidence in neurological disorders? A systematic review and meta-analysis.	Chinese Body Practice	A1	Vitality, Well-Being and Quality of Life	G30	Potential Positive	People with Chronic Disease	Pubmed	mdl-29737198	China	United States of America	2018	Systematic Review	Safety Effectiveness	Randomized Clinical Trials (RCTs)	High
26	Effect of Tai Chi Exercise on Balance Function of Stroke Patients: A Meta-Analysis.	Chinese Body Practice	A1	Vitality, Well-Being and Quality of Life	G10	Potential Positive	Patients with stroke	Pubmed	mdl-30504762	China	China	2018	Meta-analysis	Effectiveness	RCTs + Non-Randomized Controlled Trials	High	Wu, S; Chen, J; Wang, S; Jiang, M; Wang, X; Wen, Y. Effect of Tai Chi Exercise on Balance Function of Stroke Patients: A Meta-Analysis. Med Sci Monit Basic Res. 2018 Dec 3;24:210-215.
27	Effect of Tai Chi for post-stroke mental disorders and sleep disorders: A protocol for systematic review and meta-analysis.	Chinese Body Practice						Pubmed	mdl-30278554	China	United States of America	2018	Protocol Review			Protocol	Yang, F; Lyu, D; Yan, R; Wang, Y; Li, Z; Zou, Y; Zhang, Y. Effect of Tai Chi for post-stroke mental disorders and sleep disorders: A protocol for systematic review and meta-analysis. Medicine (Baltimore). 2018 Sep; 97(39): e12554.
28	A Systematic Review and Meta-Analysis of Mindfulness-Based (Baduanjin) Exercise for Alleviating Musculoskeletal Pain and Improving Sleep Quality in People with Chronic Diseases.	Chinese Body Practice	A4	Pain	A17	Potential Positive	People with Chronic Disease	Pubmed	mdl-29370149	United States of America	United States of America	2018	Systematic Review	Effectiveness	Randomized Clinical Trials (RCTs)	High	Zou, L; Yeung, A; Quan, X; Boyden, SD; Wang, H. A Systematic Review and Meta-Analysis of Mindfulness-Based (Baduanjin) Exercise for Alleviating Musculoskeletal Pain and Improving Sleep Quality in People with Chronic Diseases. Int J Environ Res Public Health. 2018 Jan 25;15(2).
28	A Systematic Review and Meta-Analysis of Mindfulness-Based (Baduanjin) Exercise for Alleviating Musculoskeletal Pain and Improving Sleep Quality in People with Chronic Diseases.	Chinese Body Practice	A4	Vitality, Well-Being and Quality of Life	G28	Potential Positive	People with Chronic Disease	Pubmed	mdl-29370149	United States of America	United States of America	2018	Systematic Review	Effectiveness	Randomized Clinical Trials (RCTs)	High
29	A Review Study on the Beneficial Effects of Baduanjin.	Chinese Body Practice	A4	Chronic diseases	C35	Potential Positive	General population	Pubmed	mdl-29227709	United States of America	United States of America	2018	Systematic Review	Effectiveness	RCTs + Non-Randomized Controlled Trials	Critically low	Zou, L; Pan, Z; Yeung, A; Talwar, S; Wang, C; Liu, Y; Shu, Y; Chen, X; Thomas, GA. A Review Study on the Beneficial Effects of Baduanjin. J Altern Complement Med. 2018 Apr;24(4):324-335.
29	A Review Study on the Beneficial Effects of Baduanjin.	Chinese Body Practice	A4	Pain	A7	Potential Positive	General population	Pubmed	mdl-29227709	United States of America	United States of America	2018	Systematic Review	Effectiveness	RCTs + Non-Randomized Controlled Trials	Critically low
29	A Review Study on the Beneficial Effects of Baduanjin.	Chinese Body Practice	A4	Vitality, Well-Being and Quality of Life	G13	Potential Positive	General population	Pubmed	mdl-29227709	United States of America	United States of America	2018	Systematic Review	Effectiveness	RCTs + Non-Randomized Controlled Trials	Critically low
29	A Review Study on the Beneficial Effects of Baduanjin.	Chinese Body Practice	A4	Mental Indicators	I15	No effect	General population	Pubmed	mdl-29227709	United States of America	United States of America	2018	Systematic Review	Effectiveness	RCTs + Non-Randomized Controlled Trials	Critically low
30	The evidence for Shiatsu: a systematic review of Shiatsu and acupressure.	Manual Stimulation of Acupuncture Points	B1	Pain	A3	Potential Positive	General population	Pubmed	PMID: 21982157	United Kingdom	United Kingdom	2011	Systematic Review	Effectiveness	RCTs + Non-Randomized Controlled Trials	High	Robinson, N; Lorenc, A; Liao, X. The evidence for Shiatsu: a systematic review of Shiatsu and acupressure. BMC Complement Altern Med. 2011 Oct 7;11:88.
30	The evidence for Shiatsu: a systematic review of Shiatsu and acupressure.	Manual Stimulation of Acupuncture Points	B1	Pain	A15	Potential Positive	General population	Pubmed	PMID: 21982157	United Kingdom	United Kingdom	2011	Systematic Review	Effectiveness	RCTs + Non-Randomized Controlled Trials	High
30	The evidence for Shiatsu: a systematic review of Shiatsu and acupressure.	Manual Stimulation of Acupuncture Points	B1	Pain	A29	Potential Positive	General population	Pubmed	PMID: 21982157	United Kingdom	United Kingdom	2011	Systematic Review	Effectiveness	RCTs + Non-Randomized Controlled Trials	High
30	The evidence for Shiatsu: a systematic review of Shiatsu and acupressure.	Manual Stimulation of Acupuncture Points	B1	Pain	A20	Potential Positive	General population	Pubmed	PMID: 21982157	United Kingdom	United Kingdom	2011	Systematic Review	Effectiveness	RCTs + Non-Randomized Controlled Trials	High
30	The evidence for Shiatsu: a systematic review of Shiatsu and acupressure.	Manual Stimulation of Acupuncture Points	B1	Metabolic and Physiological Indicators	B23	Potential Positive	General population	Pubmed	PMID: 21982157	United Kingdom	United Kingdom	2011	Systematic Review	Effectiveness	RCTs + Non-Randomized Controlled Trials	High
31	Effects of tai chi on lower-limb myodynamia in the elderly people: a meta-analysis.	Chinese Body Practice	A1	Vitality, Well-Being and Quality of Life	G15	Positive	Older adults	Pubmed	mdl-21977816	China	China	2011	Meta-analysis	Effectiveness	RCTs + Non-Randomized Controlled Trials	Low	Liu, B; Liu, ZH; Zhu, HE; Mo, JC; Cheng, DH. Effects of tai chi on lower-limb myodynamia in the elderly people: a meta-analysis. J Tradit Chin Med. 2011 Jun;31(2):141-6.
32	The impact of Tai Chi exercise on coronary heart disease: a systematic review.	Chinese Body Practice	A1	Chronic diseases	C43	Positive	People with Heart Disease	Pubmed	mdl-21696487	United States of America	United States of America	2011	Systematic Review	Safety Effectiveness	RCTs + Non-Randomized Controlled Trials	Low	Dalusung-Angosta, A. The impact of Tai Chi exercise on coronary heart disease: a systematic review. J Am Acad Nurse Pract. 2011 Jul;23(7):376-81.
33	Tai Chi Chuan: Mind-Body Practice or Exercise Intervention? Studying the Benefit for Cancer Survivors	Chinese Body Practice	A1	Cancer	D15	Potential Positive	People with Cancer	Pubmed	mdl-16880423	Not inform	United States of America	2006	Systematic Review	Effectiveness	Randomized Clinical Trials (RCTs)	Critically low	Mansky P, Sannes T, Wallerstedt D, Ge A, Ryan M, Johnson LL, Chesney M, Gerber L. Tai chi chuan: mind-body practice or exercise intervention? Studying the benefit for cancer survivors. Integr Cancer Ther. 2006 Sep;5(3):192-201.
33	Tai Chi Chuan: Mind-Body Practice or Exercise Intervention? Studying the Benefit for Cancer Survivors	Chinese Body Practice	A1	Vitality, Well-Being and Quality of Life	G31	Potential Positive	People with Cancer	Pubmed	mdl-16880423	Not inform	United States of America	2006	Systematic Review	Effectiveness	Randomized Clinical Trials (RCTs)	Critically low
33	Tai Chi Chuan: Mind-Body Practice or Exercise Intervention? Studying the Benefit for Cancer Survivors	Chinese Body Practice	A1	Vitality, Well-Being and Quality of Life	G16	Potential Positive	People with Cancer	Pubmed	mdl-16880423	Not inform	United States of America	2006	Systematic Review	Effectiveness	Randomized Clinical Trials (RCTs)	Critically low
34	The effects of Tai Chi on bone mineral density in postmenopausal women: a systematic review.	Chinese Body Practice	A1	Chronic diseases	C32	Potential Positive	Women	Pubmed	mdl-17466739	United Kingdom	United Kingdom	2007	Systematic Review	Safety Effectiveness	RCTs + Non-Randomized Controlled Trials	Low	Wayne PM , Kiel DP, Krebs DE, et al. The effects of Tai Chi on bone mineral density in postmenopausal women: a systematic review. Arch Phys Med. Reabilitação. 2007; 88 (5): 673-80.
34	The effects of Tai Chi on bone mineral density in postmenopausal women: a systematic review.	Chinese Body Practice	A1	Chronic diseases	C33	Potential Positive	Women	Pubmed	mdl-17466739	United Kingdom	United Kingdom	2007	Systematic Review	Safety Effectiveness	RCTs + Non-Randomized Controlled Trials	Low
34	The effects of Tai Chi on bone mineral density in postmenopausal women: a systematic review.	Chinese Body Practice	A1	Vitality, Well-Being and Quality of Life	G16	Potential Positive	Women	Pubmed	mdl-17466739	United Kingdom	United Kingdom	2007	Systematic Review	Safety Effectiveness	RCTs + Non-Randomized Controlled Trials	Low
35	Qigong for cancer treatment: a systematic review of controlled clinical trials.	Chinese Body Practice	A3	Vitality, Well-Being and Quality of Life	G31	Potential Positive	People with Cancer	Pubmed	mdl-17653892	United Kingdom	Sweden	2007	Systematic Review	Safety Effectiveness	RCTs + Non-Randomized Controlled Trials	Low	Lee MS, Chen KW, Sancier KM, Ernst E. Qigong for cancer treatment: a systematic review of controlled clinical trials. Acta Oncol. 2007; 46 (6): 717-22.
35	Qigong for cancer treatment: a systematic review of controlled clinical trials.	Chinese Body Practice	A3	Chronic diseases	C11	Potential Positive	People with Cancer	Pubmed	mdl-17653892	United Kingdom	Sweden	2007	Systematic Review	Safety Effectiveness	RCTs + Non-Randomized Controlled Trials	Low
35	Qigong for cancer treatment: a systematic review of controlled clinical trials.	Chinese Body Practice	A3	Cancer	D15	Potential Positive	People with Cancer	Pubmed	mdl-17653892	United Kingdom	Sweden	2007	Systematic Review	Safety Effectiveness	RCTs + Non-Randomized Controlled Trials	Low
36	A Qualitative Review of the Role of Qigong in the Management of Diabetes	Chinese Body Practice	A3	Nutritional and Metabolic Diseases	M2	Positive	Diabetics	Pubmed	mdl-17532735	Australia	United States of America	2007	Systematic Review	Effectiveness	RCTs + Non-Randomized Controlled Trials	Critically low	Xin L, Miller YD, Brown WJ. A Qualitative Review of the Role of Qigong in the Management of Diabetes. J Altern Complement Med. 2007; 13 (4): 427-33.
36	A Qualitative Review of the Role of Qigong in the Management of Diabetes	Chinese Body Practice	A3	Metabolic and Physiological Indicators	B21	Potential Positive	Diabetics	Pubmed	mdl-17532735	Australia	United States of America	2007	Systematic Review	Effectiveness	RCTs + Non-Randomized Controlled Trials	Critically low
37	External Qigong for Pain Conditions: A Systematic Review of Randomized Clinical Trials	Chinese Body Practice	A3	Pain	A5	Positive	People with Chronic Diseases	Pubmed	mdl-17690012	United Kingdom	United States of America	2007	Systematic Review	Effectiveness	Randomized Clinical Trials (RCTs)	Moderate	Lee MS, Pittler MH, Ernst E. External Qigong for Pain Conditions: A Systematic Review of Randomized Clinical Trials. J Pain 2007; 8 (11): 827-31.
37	External Qigong for Pain Conditions: A Systematic Review of Randomized Clinical Trials	Chinese Body Practice	A3	Pain	A8	Positive	People with Chronic Diseases	Pubmed	mdl-17690012	United Kingdom	United States of America	2007	Systematic Review	Effectiveness	Randomized Clinical Trials (RCTs)	Moderate
37	External Qigong for Pain Conditions: A Systematic Review of Randomized Clinical Trials	Chinese Body Practice	A3	Pain	A26	Potential Positive	People with Chronic Diseases	Pubmed	mdl-17690012	United Kingdom	United States of America	2007	Systematic Review	Effectiveness	Randomized Clinical Trials (RCTs)	Moderate
38	Qigong for hypertension: a systematic review of randomized clinical trials.	Chinese Body Practice	A3	Chronic diseases	C22	Potential Positive	People with hypertension	Pubmed	mdl-17620944	United Kingdom	United Kingdom	2007	Systematic Review	Effectiveness	Randomized Clinical Trials (RCTs)	Moderate	Lee MS, Pittler MH, Guo R, Ernst E. Qigong for hypertension: a systematic review of randomized clinical trials. J Hypertens. 2007 Aug;25(8):1525-32.
38	Qigong for hypertension: a systematic review of randomized clinical trials.	Chinese Body Practice	A3	Vitality, Well-Being and Quality of Life	G29	Positive	People with hypertension	Pubmed	mdl-17620944	United Kingdom	United Kingdom	2007	Systematic Review	Effectiveness	Randomized Clinical Trials (RCTs)	Moderate
39	Tai chi for cardiovascular disease and its risk factors: a systematic review.	Chinese Body Practice	A1	Chronic diseases	C22	Potential Positive	People with Heart Disease	Pubmed	mdl-17762664	United Kingdom	United Kingdom	2007	Systematic Review	Safety Effectiveness	Randomized Clinical Trials (RCTs)	Low	Lee MS, Pittler MH, Taylor-Piliae RE, Ernst E. Tai chi for cardiovascular disease and its risk factors: a systematic review. J Hypertens. 2007 Sep;25(9):1974-5.
40	Effects of Tai Chi exercises on self-efficacy and psychological health	Chinese Body Practice	A1	Vitality, Well-Being and Quality of Life	G29	Positive	General population	PEDro	Not applicable	Not inform	European Union	2007	Systematic Review	Safety Effectiveness	RCTs + Non-Randomized Controlled Trials	Low	Dechamps A, Lafont L, Bourdel-Marchasson I. Effects of Tai Chi exercises on self-efficacy and psychological health. European Review of Aging and Physical Activity volume 4, pages25–32(2007). Published: 14 February 2007.
40	Effects of Tai Chi exercises on self-efficacy and psychological health	Chinese Body Practice	A1	Patient safety	K11	Positive	General population	PEDro	Not applicable	Not inform	European Union	2007	Systematic Review	Safety Effectiveness	RCTs + Non-Randomized Controlled Trials	Low
40	Effects of Tai Chi exercises on self-efficacy and psychological health	Chinese Body Practice	A1	Vitality, Well-Being and Quality of Life	G32	Positive	General population	PEDro	Not applicable	Not inform	European Union	2007	Systematic Review	Safety Effectiveness	RCTs + Non-Randomized Controlled Trials	Low
41	Clinical effect of qigong practice on essential hypertension: a meta-analysis of randomized controlled trials.	Chinese Body Practice	A3	Chronic diseases	C22	Positive	People with hypertension	Pubmed	mdl-18199012	China	United States of America	2008	Systematic Review	Effectiveness	Randomized Clinical Trials (RCTs)	High	Guo X, Zhou B, Nishimura t, Teramukai S, Fukushima M. Clinical effect of qigong practice on essential hypertension: a meta-analysis of randomized controlled trials. J Altern Complement Med. Jan-fev 2008; 14 (1): 27-37.
42	Review of acupressure studies for chemotherapy-induced nausea and vomiting control.	Manual Stimulation of Acupuncture Points	B2	Cancer	D10	Inconclusive/Mixed	People with Cancer	Pubmed	PMID: 18440769	United States of America	United States of America	2008	Systematic Review	Safety Effectiveness	Clinical Trials + Observational Studies	Critically low	Lee J, Dodd H, Dibble S, Abrams D. Review of acupressure studies for chemotherapy-induced nausea and vomiting control. J Pain Sintoma Gerenciar. 2008; 36 (5): 529-44.
43	A systematic review to determine the effectiveness of Tai Chi in reducing falls and fear of falling in older adults.	Chinese Body Practice	A1	Vitality, Well-Being and Quality of Life	G6	Positive	Older adults	PEDro	Not applicable	Not inform		2008	Systematic Review	Effectiveness	Randomized Clinical Trials (RCTs)	Moderate	Harling A, Simpson JP. A systematic review to determine the effectiveness of Tai Chi in reducing falls and fear of falling in older adults. Physical Therapy Reviews 2008; 13 (4): 237-248.
44	The effect of tai chi exercise on blood pressure: a systematic review.	Chinese Body Practice	A1	Vitality, Well-Being and Quality of Life	G16	Positive	General population	Pubmed	mdl-18401235	United States of America	United States of America	2008	Systematic Review	Effectiveness	RCTs + Non-Randomized Controlled Trials	Critically low	Yeh GY, Wang C, Wayne PM, et al. The effect of tai chi exercise on blood pressure: a systematic review. Anterior Cardiol. 2008 Spring; 11 (2): 82-9.
45	Tai chi for osteoarthritis: a systematic review.	Chinese Body Practice	A1	Pain	A5	Potential Positive	People with Chronic Disease	Pubmed	mdl-17874172	United Kingdom	Germany	2008	Systematic Review	Effectiveness	Randomized Clinical Trials (RCTs)	Moderate	Lee MS, Pittler MH, Ernst E. Tai chi for osteoarthritis: a systematic review. Clin Rheumatol. Fevereiro de 2008; 27 (2): 211-8.
45	Tai chi for osteoarthritis: a systematic review.	Chinese Body Practice	A1	Pain	A26	Potential Positive	People with Chronic Disease	Pubmed	mdl-17874172	United Kingdom	Germany	2008	Systematic Review	Effectiveness	Randomized Clinical Trials (RCTs)	Moderate
45	Tai chi for osteoarthritis: a systematic review.	Chinese Body Practice	A1	Chronic diseases	C3	Potential Positive	People with Chronic Disease	Pubmed	mdl-17874172	United Kingdom	Germany	2008	Systematic Review	Effectiveness	Randomized Clinical Trials (RCTs)	Moderate
46	Tai chi for osteoporosis: a systematic review.	Chinese Body Practice	A1	Chronic diseases	C32	Inconclusive/Mixed	Women	Pubmed	mdl-17955276	United Kingdom	United Kingdom	2008	Systematic Review	Effectiveness	RCTs + Non-Randomized Controlled Trials	Moderate	Lee MS, Pittler MH, Shin BC, Ernst E. Tai chi for osteoporosis: a systematic review. Osteoporos Int. Feb 2008; 19 (2): 139-46.
46	Tai chi for osteoporosis: a systematic review.	Chinese Body Practice	A1	Chronic diseases	C33	Inconclusive/Mixed	Women	Pubmed	mdl-17955276	United Kingdom	United Kingdom	2008	Systematic Review	Effectiveness	RCTs + Non-Randomized Controlled Trials	Moderate
47	The Effects of Traditional Chinese Exercise in Treating Knee Osteoarthritis: A Systematic Review and Meta-Analysis.	Chinese Body Practice	A1	Pain	A26	Potential Positive	People with Chronic Diseases	Pubmed	mdl-28121996	China	United States of America	2017	Systematic Review	Effectiveness	Randomized Clinical Trials (RCTs)	High	Zhang, Y; Huang, L; Su, Y; Zhan, Z;, Li, Y; Lai, X.The Effects of Traditional Chinese Exercise in Treating Knee Osteoarthritis: A Systematic Review and Meta-Analysis. PLoS One. 2017 Jan 25;12(1):e0170237.
47	The Effects of Traditional Chinese Exercise in Treating Knee Osteoarthritis: A Systematic Review and Meta-Analysis.	Chinese Body Practice	A1	Vitality, Well-Being and Quality of Life	G18	Potential Positive	People with Chronic Diseases	Pubmed	mdl-28121996	China	United States of America	2017	Systematic Review	Effectiveness	Randomized Clinical Trials (RCTs)	High
47	The Effects of Traditional Chinese Exercise in Treating Knee Osteoarthritis: A Systematic Review and Meta-Analysis.	Chinese Body Practice	A1	Metabolic and Physiological Indicators	B45	Potential Positive	People with Chronic Diseases	Pubmed	mdl-28121996	China	United States of America	2017	Systematic Review	Effectiveness	Randomized Clinical Trials (RCTs)	High
47	The Effects of Traditional Chinese Exercise in Treating Knee Osteoarthritis: A Systematic Review and Meta-Analysis.	Chinese Body Practice	A1	Vitality, Well-Being and Quality of Life	G28	No effect	People with Chronic Diseases	Pubmed	mdl-28121996	China	United States of America	2017	Systematic Review	Effectiveness	Randomized Clinical Trials (RCTs)	High
47	The Effects of Traditional Chinese Exercise in Treating Knee Osteoarthritis: A Systematic Review and Meta-Analysis.	Chinese Body Practice	A3	Pain	A26	Potential Positive	People with Chronic Diseases	Pubmed	mdl-28121996	China	United States of America	2017	Systematic Review	Effectiveness	Randomized Clinical Trials (RCTs)	High
47	The Effects of Traditional Chinese Exercise in Treating Knee Osteoarthritis: A Systematic Review and Meta-Analysis.	Chinese Body Practice	A3	Vitality, Well-Being and Quality of Life	G18	Potential Positive	People with Chronic Diseases	Pubmed	mdl-28121996	China	United States of America	2017	Systematic Review	Effectiveness	Randomized Clinical Trials (RCTs)	High
47	The Effects of Traditional Chinese Exercise in Treating Knee Osteoarthritis: A Systematic Review and Meta-Analysis.	Chinese Body Practice	A3	Metabolic and Physiological Indicators	B45	Potential Positive	People with Chronic Diseases	Pubmed	mdl-28121996	China	United States of America	2017	Systematic Review	Effectiveness	Randomized Clinical Trials (RCTs)	High
47	The Effects of Traditional Chinese Exercise in Treating Knee Osteoarthritis: A Systematic Review and Meta-Analysis.	Chinese Body Practice	A3	Vitality, Well-Being and Quality of Life	G28	No effect	People with Chronic Diseases	Pubmed	mdl-28121996	China	United States of America	2017	Systematic Review	Effectiveness	Randomized Clinical Trials (RCTs)	High
47	The Effects of Traditional Chinese Exercise in Treating Knee Osteoarthritis: A Systematic Review and Meta-Analysis.	Chinese Body Practice	A4	Pain	A26	Potential Positive	People with Chronic Diseases	Pubmed	mdl-28121996	China	United States of America	2017	Systematic Review	Effectiveness	Randomized Clinical Trials (RCTs)	High
47	The Effects of Traditional Chinese Exercise in Treating Knee Osteoarthritis: A Systematic Review and Meta-Analysis.	Chinese Body Practice	A4	Vitality, Well-Being and Quality of Life	G18	Potential Positive	People with Chronic Diseases	Pubmed	mdl-28121996	China	United States of America	2017	Systematic Review	Effectiveness	Randomized Clinical Trials (RCTs)	High
47	The Effects of Traditional Chinese Exercise in Treating Knee Osteoarthritis: A Systematic Review and Meta-Analysis.	Chinese Body Practice	A4	Metabolic and Physiological Indicators	B45	Potential Positive	People with Chronic Diseases	Pubmed	mdl-28121996	China	United States of America	2017	Systematic Review	Effectiveness	Randomized Clinical Trials (RCTs)	High
47	The Effects of Traditional Chinese Exercise in Treating Knee Osteoarthritis: A Systematic Review and Meta-Analysis.	Chinese Body Practice	A4	Vitality, Well-Being and Quality of Life	G18	No effect	People with Chronic Diseases	Pubmed	mdl-28121996	China	United States of America	2017	Systematic Review	Effectiveness	Randomized Clinical Trials (RCTs)	High
48	The effect of Tai Chi exercise on motor function and sleep quality in patients with stroke: A meta-analysis.	Chinese Body Practice	A1	Vitality, Well-Being and Quality of Life	G16	Potential Positive	Older adults	Pubmed	mdl-31406759	China	United Kingdom	2017	Systematic Review	Effectiveness	Randomized Clinical Trials (RCTs)	High	Li, Y; Zhang Y1, Cui C1, Liu Y1, Lei M1, Liu T1, Meng L1, Jin C1. The effect of Tai Chi exercise on motor function and sleep quality in patients with stroke: A meta-analysis. Int J Nurs Sci. 2017 Jul 5;4(3):314-321.
48	The effect of Tai Chi exercise on motor function and sleep quality in patients with stroke: A meta-analysis.	Chinese Body Practice	A1	Vitality, Well-Being and Quality of Life	G10	Potential Positive	Older adults	Pubmed	mdl-31406759	China	United Kingdom	2017	Systematic Review	Effectiveness	Randomized Clinical Trials (RCTs)	High
48	The effect of Tai Chi exercise on motor function and sleep quality in patients with stroke: A meta-analysis.	Chinese Body Practice	A1	Vitality, Well-Being and Quality of Life	G12	Potential Positive	Older adults	Pubmed	mdl-31406759	China	United Kingdom	2017	Systematic Review	Effectiveness	Randomized Clinical Trials (RCTs)	High
48	The effect of Tai Chi exercise on motor function and sleep quality in patients with stroke: A meta-analysis.	Chinese Body Practice	A1	Vitality, Well-Being and Quality of Life	G28	No effect	Older adults	Pubmed	mdl-31406759	China	United Kingdom	2017	Systematic Review	Effectiveness	Randomized Clinical Trials (RCTs)	High
49	Effects of Dance and of Tai Chi on Functional Mobility, Balance, and Agility in Parkinson Disease A Systematic Review and Meta-analysis.	Chinese Body Practice	A1	Vitality, Well-Being and Quality of Life	G22	Positive	Older adults	PeDro	Not applicable	Brazil	United States of America	2017	Systematic Review	Effectiveness	RCTs + Non-Randomized Controlled Trials	High	Mazzarin, CM; Valderramas, SR; de Paula Ferreira, M; Tiepolo, E; Guérios, L; Parisotto, D; Israel, VL. Effects of Dance and of Tai Chi on Functional Mobility, Balance, and Agility in Parkinson Disease: A Systematic Review and Meta-analysis. Topics in Geriatric Rehabilitation: October/December 2017 - Volume 33 - Issue 4 - p 262–272
49	Effects of Dance and of Tai Chi on Functional Mobility, Balance, and Agility in Parkinson Disease A Systematic Review and Meta-analysis.	Chinese Body Practice	A1	Vitality, Well-Being and Quality of Life	G10	No effect	Older adults	PeDro	Not applicable	Brazil	United States of America	2017	Systematic Review	Effectiveness	RCTs + Non-Randomized Controlled Trials	High
49	Effects of Dance and of Tai Chi on Functional Mobility, Balance, and Agility in Parkinson Disease A Systematic Review and Meta-analysis.	Chinese Body Practice	A1	Vitality, Well-Being and Quality of Life	G1	No effect	Older adults	PeDro	Not applicable	Brazil	United States of America	2017	Systematic Review	Effectiveness	RCTs + Non-Randomized Controlled Trials	High
50	A Systematic Review and Meta-Analysis Baduanjin Qigong for Health Benefits: Randomized Controlled Trials.	Chinese Body Practice	A4	Vitality, Well-Being and Quality of Life	G27	Positive	General population	Pubmed	mdl-28367223	United States of America	United States of America	2017	Systematic Review	Effectiveness	Randomized Clinical Trials (RCTs)	Moderate	Zou, L; SasaKi, JE; Wang, H; Xiao, Z; Fang, Q; Zhang, M. A Systematic Review and Meta-Analysis Baduanjin Qigong for Health Benefits: Randomized Controlled Trials. Evid Based Complement Alternat Med. 2017;2017:4548706.
50	A Systematic Review and Meta-Analysis Baduanjin Qigong for Health Benefits: Randomized Controlled Trials.	Chinese Body Practice	A4	Vitality, Well-Being and Quality of Life	G28	Positive	General population	Pubmed	mdl-28367223	United States of America	United States of America	2017	Systematic Review	Effectiveness	Randomized Clinical Trials (RCTs)	Moderate
50	A Systematic Review and Meta-Analysis Baduanjin Qigong for Health Benefits: Randomized Controlled Trials.	Chinese Body Practice	A4	Vitality, Well-Being and Quality of Life	G10	Positive	General population	Pubmed	mdl-28367223	United States of America	United States of America	2017	Systematic Review	Effectiveness	Randomized Clinical Trials (RCTs)	Moderate
50	A Systematic Review and Meta-Analysis Baduanjin Qigong for Health Benefits: Randomized Controlled Trials.	Chinese Body Practice	A4	Vitality, Well-Being and Quality of Life	G6	Positive	General population	Pubmed	mdl-28367223	United States of America	United States of America	2017	Systematic Review	Effectiveness	Randomized Clinical Trials (RCTs)	Moderate
51	Psychophysiological outcomes of health qigong for chronic conditions: a systematic review.	Chinese Body Practice	A3	Metabolic and Physiological Indicators	B21	Positive	People with Chronic Diseases	Pubmed	mdl-19170945	China	United States of America	2009	Meta-analysis	Safety Effectiveness	Randomized Clinical Trials (RCTs)	Moderate	Bobby H.P. Ng, Hector W.H. Tsang. Psychophysiological outcomes of health qigong for chronic conditions: a systematic review. Psychophysiology. Mar 2009; 46 (2): 257-69.
51	Psychophysiological outcomes of health qigong for chronic conditions: a systematic review.	Chinese Body Practice	A3	Chronic diseases	C22	Positive	People with Chronic Diseases	Pubmed	mdl-19170945	China	United States of America	2009	Meta-analysis	Safety Effectiveness	Randomized Clinical Trials (RCTs)	Moderate
51	Psychophysiological outcomes of health qigong for chronic conditions: a systematic review.	Chinese Body Practice	A3	Chronic diseases	C43	Positive	People with Chronic Diseases	Pubmed	mdl-19170945	China	United States of America	2009	Meta-analysis	Safety Effectiveness	Randomized Clinical Trials (RCTs)	Moderate
51	Psychophysiological outcomes of health qigong for chronic conditions: a systematic review.	Chinese Body Practice	A3	Vitality, Well-Being and Quality of Life	G4	Positive	People with Chronic Diseases	Pubmed	mdl-19170945	China	United States of America	2009	Meta-analysis	Safety Effectiveness	Randomized Clinical Trials (RCTs)	Moderate
51	Psychophysiological outcomes of health qigong for chronic conditions: a systematic review.	Chinese Body Practice	A3	Patient safety	K11	Positive	People with Chronic Diseases	Pubmed	mdl-19170945	China	United States of America	2009	Meta-analysis	Safety Effectiveness	Randomized Clinical Trials (RCTs)	Moderate
51	Psychophysiological outcomes of health qigong for chronic conditions: a systematic review.	Chinese Body Practice	A3	Metabolic and Physiological Indicators	B8	Positive	People with Chronic Diseases	Pubmed	mdl-19170945	China	United States of America	2009	Meta-analysis	Safety Effectiveness	Randomized Clinical Trials (RCTs)	Moderate
52	Is tai chi beneficial for improving aerobic capacity? A systematic review.	Chinese Body Practice	A1	Vitality, Well-Being and Quality of Life	G4	No effect	General population	Pubmed	mdl-19019905	South Korea	United Kingdom	2009	Systematic Review	Effectiveness	Randomized Clinical Trials (RCTs)	Moderate	Lee MS , Lee E , Ernst E. Is tai chi beneficial for improving aerobic capacity? A systematic review. Jornal Britânico de Medicina Esportiva 2009; 43: 569-573.
53	A systematic review of the effectiveness of Tai Chi on fall reduction among the elderly.	Chinese Body Practice	A1	Vitality, Well-Being and Quality of Life	G30	Potential Positive	Older adults	Pubmed	mdl-18420290	Malaysia	Paises Baixos	2009	Systematic Review	Effectiveness	Randomized Clinical Trials (RCTs)	Moderate	Low S, Ang LW, Goh KS, Chew SK. A systematic review of the effectiveness of Tai Chi on fall reduction among the elderly. Arch Gerontol Geriatr. 2009 Mai-Jun; 48 (3): 325-31.
54	Tai Chi Exercise for Patients with Cardiovascular Conditions and Risk Factors: A Systematic Review	Chinese Body Practice	A1	Vitality, Well-Being and Quality of Life	G16	Potential Positive	People with Heart Disease	Pubmed	mdl-19471133	United States of America	United States of America	2009	Systematic Review	Effectiveness	Clinical Trials + Observational Studies	Moderate	Yeh G. Y., Wang C., Wayne P. M., Phillips R.(2009). Tai chi exercise for patients with cardiovascular conditions and risk factors: a systematic review. J. Cardiopulm. Rehabil. Prev. 29 152–160.
54	Tai Chi Exercise for Patients with Cardiovascular Conditions and Risk Factors: A Systematic Review	Chinese Body Practice	A1	Chronic diseases	C22	Potential Positive	People with Heart Disease	Pubmed	mdl-19471133	United States of America	United States of America	2009	Systematic Review	Effectiveness	Clinical Trials + Observational Studies	Moderate
54	Tai Chi Exercise for Patients with Cardiovascular Conditions and Risk Factors: A Systematic Review	Chinese Body Practice	A1	Chronic diseases	C43	Potential Positive	People with Heart Disease	Pubmed	mdl-19471133	United States of America	United States of America	2009	Systematic Review	Effectiveness	Clinical Trials + Observational Studies	Moderate
54	Tai Chi Exercise for Patients with Cardiovascular Conditions and Risk Factors: A Systematic Review	Chinese Body Practice	A1	Vitality, Well-Being and Quality of Life	G32	Potential Positive	People with Heart Disease	Pubmed	mdl-19471133	United States of America	United States of America	2009	Systematic Review	Effectiveness	Clinical Trials + Observational Studies	Moderate
55	The effectiveness of Tai Chi for chronic musculoskeletal pain conditions: a systematic review and meta-analysis.	Chinese Body Practice	A1	Vitality, Well-Being and Quality of Life	G32	Potential Positive	People with Chronic Diseases	Pubmed	mdl-19479696	Australia	United States of America	2009	Systematic Review	Effectiveness	Randomized Clinical Trials (RCTs)	High	Hall A, Maher C, Latimer J, Ferreira M. The effectiveness of Tai Chi for chronic musculoskeletal pain conditions: a systematic review and meta-analysis. Artrite Rheum. 15 de junho de 2009; 61 (6): 717-24.
55	The effectiveness of Tai Chi for chronic musculoskeletal pain conditions: a systematic review and meta-analysis.	Chinese Body Practice	A1	Vitality, Well-Being and Quality of Life	G28	Potential Positive	People with Chronic Diseases	Pubmed	mdl-19479696	Australia	United States of America	2009	Systematic Review	Effectiveness	Randomized Clinical Trials (RCTs)	High
55	The effectiveness of Tai Chi for chronic musculoskeletal pain conditions: a systematic review and meta-analysis.	Chinese Body Practice	A1	Vitality, Well-Being and Quality of Life	G29	Potential Positive	People with Chronic Diseases	Pubmed	mdl-19479696	Australia	United States of America	2009	Systematic Review	Effectiveness	Randomized Clinical Trials (RCTs)	High
55	The effectiveness of Tai Chi for chronic musculoskeletal pain conditions: a systematic review and meta-analysis.	Chinese Body Practice	A1	Pain	A8	Potential Positive	People with Chronic Diseases	Pubmed	mdl-19479696	Australia	United States of America	2009	Systematic Review	Effectiveness	Randomized Clinical Trials (RCTs)	High
55	The effectiveness of Tai Chi for chronic musculoskeletal pain conditions: a systematic review and meta-analysis.	Chinese Body Practice	A1	Pain	A17	Potential Positive	People with Chronic Diseases	Pubmed	mdl-19479696	Australia	United States of America	2009	Systematic Review	Effectiveness	Randomized Clinical Trials (RCTs)	High
56	Internal qigong for pain conditions: a systematic review.	Chinese Body Practice	A3	Pain	A26	Potential Positive	People with Chronic Diseases	Pubmed	PMID: 19559656	South Korea	United States of America	2009	Systematic Review	Effectiveness	Randomized Clinical Trials (RCTs)	Moderate	Lee MS, Pittler MH, Ernst E. Internal qigong for pain conditions: a systematic review. J Pain . 2009 Nov; 10 (11): 1121-1127.e14.
56	Internal qigong for pain conditions: a systematic review.	Chinese Body Practice	A3	Pain	A8	No effect	People with Chronic Diseases	Pubmed	PMID: 1955656	South Korea	United States of America	2009	Systematic Review	Effectiveness	RCTs + Non-Randomized Controlled Trials	Moderate
56	Internal qigong for pain conditions: a systematic review.	Chinese Body Practice	A3	Pain	A1	No effect	People with Chronic Diseases	Pubmed	PMID: 19559656	South Korea	United States of America	2009	Systematic Review	Effectiveness	RCTs + Non-Randomized Controlled Trials	Moderate
56	Internal qigong for pain conditions: a systematic review.	Chinese Body Practice	A3	Pain	A5	No effect	People with Chronic Diseases	Pubmed	PMID: 19559656	South Korea	United States of America	2009	Systematic Review	Effectiveness	RCTs + Non-Randomized Controlled Trials	Moderate
56	Internal qigong for pain conditions: a systematic review.	Chinese Body Practice	A3	Pain	A17	No effect	People with Chronic Diseases	Pubmed	PMID: 19559656	South Korea	United States of America	2009	Systematic Review	Effectiveness	RCTs + Non-Randomized Controlled Trials	Moderate
56	Internal qigong for pain conditions: a systematic review.	Chinese Body Practice	A3	Pain	A7	No effect	People with Chronic Diseases	Pubmed	PMID: 19559656	South Korea	United States of America	2009	Systematic Review	Effectiveness	RCTs + Non-Randomized Controlled Trials	Moderate
57	Qigong for type 2 diabetes care: a systematic review.	Chinese Body Practice	A3	Metabolic and Physiological Indicators	B21	Inconclusive/Mixed	Diabetics	Pubmed	mdl-19632552	South Korea	United States of America	2009	Systematic Review	Effectiveness	Randomized Clinical Trials (RCTs)	Moderate	Lee MS, Chen KW, Choi TY, Ernst E. Qigong for type 2 diabetes care: A systematic review Complemento Ther Med. Ago 2009; 17 (4): 236-42.
57	Qigong for type 2 diabetes care: a systematic review.	Chinese Body Practice	A3	Nutritional and Metabolic Diseases	M2	Inconclusive/Mixed	Diabetics	Pubmed	mdl-19632552	South Korea	United States of America	2009	Systematic Review	Effectiveness	Randomized Clinical Trials (RCTs)	Moderate
58	Tai chi for breast cancer patients: a systematic review.	Chinese Body Practice	A1	Cancer	D15	Potential Positive	People with Cancer	Pubmed	mdl-20127280	South Korea	Netherlands	2010	Systematic Review	Effectiveness	RCTs + Non-Randomized Controlled Trials	Moderate	Lee MS, Choi TY, Ernst E. Tai chi for breast cancer patients: a systematic review. Breast Cancer Res Treat. 2010 Apr;120(2):309-16. Epub 2010 Feb 2.
59	Tai Chi on psychological well-being: systematic review and meta-analysis.	Chinese Body Practice	A1	Vitality, Well-Being and Quality of Life	G31	Potential Positive	General population	Pubmed	mdl-20492638	United States of America	United Kingdom	2010	Meta-analysis	Effectiveness	Clinical Trials + Observational Studies	High	Wang C., Bannuru R., Ramel J., Kupelnick B., Scott T., Schmid C.H. Tai chi on psychological well-being: systematic review and meta-analysis. BMC Complement Altern Med. 2010;10:23.
59	Tai Chi on psychological well-being: systematic review and meta-analysis.	Chinese Body Practice	A1	Vitality, Well-Being and Quality of Life	G20	Potential Positive	General population	Pubmed	mdl-20492638	United States of America	United Kingdom	2010	Meta-analysis	Effectiveness	Clinical Trials + Observational Studies	High
59	Tai Chi on psychological well-being: systematic review and meta-analysis.	Chinese Body Practice	A1	Vitality, Well-Being and Quality of Life	G18	Potential Positive	General population	Pubmed	mdl-20492638	United States of America	United Kingdom	2010	Meta-analysis	Effectiveness	Clinical Trials + Observational Studies	High
59	Tai Chi on psychological well-being: systematic review and meta-analysis.	Chinese Body Practice	A1	Vitality, Well-Being and Quality of Life	G27	Potential Positive	General population	Pubmed	mdl-20492638	United States of America	United Kingdom	2010	Meta-analysis	Effectiveness	Clinical Trials + Observational Studies	High
59	Tai Chi on psychological well-being: systematic review and meta-analysis.	Chinese Body Practice	A1	Mental disorders	H9	Potential Positive	General population	Pubmed	mdl-20492638	United States of America	United Kingdom	2010	Meta-analysis	Effectiveness	Clinical Trials + Observational Studies	High
59	Tai Chi on psychological well-being: systematic review and meta-analysis.	Chinese Body Practice	A1	Mental disorders	H17	Potential Positive	General population	Pubmed	mdl-20492638	United States of America	United Kingdom	2010	Meta-analysis	Effectiveness	Clinical Trials + Observational Studies	High
59	Tai Chi on psychological well-being: systematic review and meta-analysis.	Chinese Body Practice	A1	Vitality, Well-Being and Quality of Life	G11	Potential Positive	General population	Pubmed	mdl-20492638	United States of America	United Kingdom	2010	Meta-analysis	Effectiveness	Clinical Trials + Observational Studies	High
60	Tai chi for lowering resting blood pressure in the elderly: a systematic review.	Chinese Body Practice	A1	Chronic diseases	C22	Inconclusive/Mixed	People with hypertension	Pubmed	mdl-20557410	South Korea	United Kingdom	2010	Systematic Review	Effectiveness	Randomized Clinical Trials (RCTs)	Moderate	Lee MS, Lee EN, Kim JI, Ernst E. Tai chi for lowering resting blood pressure in the elderly: a systematic review. J Eval Clin Pract. Agosto de 2010; 16 (4): 818-24.
60	Tai chi for lowering resting blood pressure in the elderly: a systematic review.	Chinese Body Practice	A1	Vitality, Well-Being and Quality of Life	G22	Potential Positive	People with hypertension	Pubmed	mdl-20557410	South Korea	United Kingdom	2010	Systematic Review	Effectiveness	Randomized Clinical Trials (RCTs)	Moderate
61	The effects of Tai Chi on body balance in elderly people--a review of studies from the early 21st century.	Chinese Body Practice	A1	Vitality, Well-Being and Quality of Life	G6	Potential Positive	Older adults	Pubmed	mdl-20387220	Poland	Singapore	2010	Systematic Review	Effectiveness	Clinical Trials + Observational Studies	Critically low	Maciaszek J, Osiński W. The effects of Tai Chi on body balance in elderly people--a review of studies from the early 21st century. Am J Chin Med. 2010; 38 (2): 219-29.
61	The effects of Tai Chi on body balance in elderly people--a review of studies from the early 21st century.	Chinese Body Practice	A1	Vitality, Well-Being and Quality of Life	G16	Potential Positive	Older adults	Pubmed	mdl-20387220	Poland	Singapore	2010	Systematic Review	Effectiveness	Clinical Trials + Observational Studies	Critically low
61	The effects of Tai Chi on body balance in elderly people--a review of studies from the early 21st century.	Chinese Body Practice	A1	Vitality, Well-Being and Quality of Life	G10	Potential Positive	Older adults	Pubmed	mdl-20387220	Poland	Singapore	2010	Systematic Review	Effectiveness	Clinical Trials + Observational Studies	Critically low
61	The effects of Tai Chi on body balance in elderly people--a review of studies from the early 21st century.	Chinese Body Practice	A1	Vitality, Well-Being and Quality of Life	G1	Potential Positive	Older adults	Pubmed	mdl-20387220	Poland	Singapore	2010	Systematic Review	Effectiveness	Clinical Trials + Observational Studies	Critically low
61	The effects of Tai Chi on body balance in elderly people--a review of studies from the early 21st century.	Chinese Body Practice	A1	Vitality, Well-Being and Quality of Life	G30	Potential Positive	Older adults	Pubmed	mdl-20387220	Poland	Singapore	2010	Systematic Review	Effectiveness	Clinical Trials + Observational Studies	Critically low
62	Tai chi as a balance improvement exercise for older adults: a systematic review.	Chinese Body Practice	A1	Vitality, Well-Being and Quality of Life	G6	Positive	Older adults	Pubmed	mdl-21155504	United States of America	United States of America	2010	Systematic Review	Safety/Effectiveness	Clinical Trials + Observational Studies	Low	Liu H, Frank A. Tai chi as a balance improvement exercise for older adults: a systematic review. J Geriatr Phys Ther. 2010 Jul-Sep; 33 (3): 103-9.
62	Tai chi as a balance improvement exercise for older adults: a systematic review.	Chinese Body Practice	A1	Vitality, Well-Being and Quality of Life	G16	Positive	Older adults	Pubmed	mdl-21155504	United States of America	United States of America	2010	Systematic Review	Safety/Effectiveness	Clinical Trials + Observational Studies	Low
62	Tai chi as a balance improvement exercise for older adults: a systematic review.	Chinese Body Practice	A1	Patient safety	K11	Positive	Older adults	Pubmed	mdl-21155504	United States of America	United States of America	2010	Systematic Review	Safety/Effectiveness	Clinical Trials + Observational Studies	Low
62	Tai chi as a balance improvement exercise for older adults: a systematic review.	Chinese Body Practice	A1	Vitality, Well-Being and Quality of Life	G22	Positive	Older adults	Pubmed	mdl-21155504	United States of America	United States of America	2010	Systematic Review	Safety/Effectiveness	Clinical Trials + Observational Studies	Low
62	Tai chi as a balance improvement exercise for older adults: a systematic review.	Chinese Body Practice	A1	Vitality, Well-Being and Quality of Life	G30	Positive	Older adults	Pubmed	mdl-21155504	United States of America	United States of America	2010	Systematic Review	Safety/Effectiveness	Clinical Trials + Observational Studies	Low
63	Acupressure for primary dysmenorrhoea: a systematic review.	Manual Stimulation of Acupuncture Points	B2	Pain	M6	Potential Positive	Women	Pubmed	PMID: 20178878	South Korea	United Kingdom	2010	Systematic Review	Effectiveness	Randomized Clinical Trials (RCTs)	Low	Cho SH, Hwang EW. Acupressure for primary dysmenorrhoea: a systematic review. Complement Ther Med. 2010 Feb; 18 (1): 49-56.
63	Acupressure for primary dysmenorrhoea: a systematic review.	Manual Stimulation of Acupuncture Points	B2	Pain	A3	Potential Positive	Women	Pubmed	PMID: 20178878	South Korea	United Kingdom	2010	Systematic Review	Effectiveness	Randomized Clinical Trials (RCTs)	Low
64	The Effect of Tai Chi on Cardiorespiratory Fitness for Coronary Disease Rehabilitation: A Systematic Review and Meta-Analysis	Chinese Body Practice						Pubmed	mdl-29354065	China	Switzerland	2017	Protocol Review			Protocol	Yang, Y; Wang, Ya; Wang, S; Shi, P; Wang, C. The Effect of Tai Chi on Cardiorespiratory Fitness for Coronary Disease Rehabilitation: A Systematic Review and Meta-Analysis. Front Physiol. 2017; 8: 1091. Published online 2018 Jan 4.
65	The Effects of Tai Chi Training in Patients with Heart Failure: A Systematic Review and Meta-Analysis	Chinese Body Practice	A1	Vitality, Well-Being and Quality of Life	G27	Positive	People with Heart Disease	Pubmed	mdl-29375390	China	Switzerland	2017	Systematic Review	Effectiveness	Randomized Clinical Trials (RCTs)	High	Ren, X; Li, Y; Yang, X; Li, J; Yuan, Z; Sun, Y; Shang, H; Xing, Y; Gao, Y. The Effects of Tai Chi Training in Patients with Heart Failure: A Systematic Review and Meta-Analysis. Front Physiol. 2017; 8: 989. Published online 2017 Dec 7.
65	The Effects of Tai Chi Training in Patients with Heart Failure: A Systematic Review and Meta-Analysis	Chinese Body Practice	A1	Metabolic and Physiological Indicators	B63	No effect	People with Heart Disease	Pubmed	mdl-29375390	China	Switzerland	2017	Systematic Review	Effectiveness	Randomized Clinical Trials (RCTs)	High
65	The Effects of Tai Chi Training in Patients with Heart Failure: A Systematic Review and Meta-Analysis	Chinese Body Practice	A1	Metabolic and Physiological Indicators	B19	Positive	People with Heart Disease	Pubmed	mdl-29375390	China	Switzerland	2017	Systematic Review	Effectiveness	Randomized Clinical Trials (RCTs)	High
65	The Effects of Tai Chi Training in Patients with Heart Failure: A Systematic Review and Meta-Analysis	Chinese Body Practice	A1	Metabolic and Physiological Indicators	B64	No effect	People with Heart Disease	Pubmed	mdl-29375390	China	Switzerland	2017	Systematic Review	Effectiveness	Randomized Clinical Trials (RCTs)	High
65	The Effects of Tai Chi Training in Patients with Heart Failure: A Systematic Review and Meta-Analysis	Chinese Body Practice	A1	Metabolic and Physiological Indicators	B65	No effect	People with Heart Disease	Pubmed	mdl-29375390	China	Switzerland	2017	Systematic Review	Effectiveness	Randomized Clinical Trials (RCTs)	High
65	The Effects of Tai Chi Training in Patients with Heart Failure: A Systematic Review and Meta-Analysis	Chinese Body Practice	A1	Metabolic and Physiological Indicators	G45	Potential Positive	People with Heart Disease	Pubmed	mdl-29375390	China	Switzerland	2017	Systematic Review	Effectiveness	Randomized Clinical Trials (RCTs)	High
65	The Effects of Tai Chi Training in Patients with Heart Failure: A Systematic Review and Meta-Analysis	Chinese Body Practice	A1	Metabolic and Physiological Indicators	B67	Potential Positive	People with Heart Disease	Pubmed	mdl-29375390	China	Switzerland	2017	Systematic Review	Effectiveness	Randomized Clinical Trials (RCTs)	High
65	The Effects of Tai Chi Training in Patients with Heart Failure: A Systematic Review and Meta-Analysis	Chinese Body Practice	A1	Metabolic and Physiological Indicators	B68	No effect	People with Heart Disease	Pubmed	mdl-29375390	China	Switzerland	2017	Systematic Review	Effectiveness	Randomized Clinical Trials (RCTs)	High
65	The Effects of Tai Chi Training in Patients with Heart Failure: A Systematic Review and Meta-Analysis	Chinese Body Practice	A1	Metabolic and Physiological Indicators	B69	Potential Positive	People with Heart Disease	Pubmed	mdl-29375390	China	Switzerland	2017	Systematic Review	Effectiveness	Randomized Clinical Trials (RCTs)	High
66	Does Tai Chi relieve fatigue? A systematic review and meta-analysis of randomized controlled trials.	Chinese Body Practice	A1	Vitality, Well-Being and Quality of Life	G13	Positive	People with Chronic Disease	Pubmed	mdl-28380067	China	United States of America	2017	Meta-analysis	Effectiveness	Randomized Clinical Trials (RCTs)	High	Xiang Y., Lu L., Chen X., Wen Z. Does Tai Chi relieve fatigue?. A systematic review and meta-analysis of randomized controlled trials. PloS one. 2017;12(4):e0174872.
66	Does Tai Chi relieve fatigue? A systematic review and meta-analysis of randomized controlled trials.	Chinese Body Practice	A1	Vitality, Well-Being and Quality of Life	G35	Positive	People with Chronic Disease	Pubmed	mdl-28380067	China	United States of America	2017	Meta-analysis	Effectiveness	Randomized Clinical Trials (RCTs)	High
66	Does Tai Chi relieve fatigue? A systematic review and meta-analysis of randomized controlled trials.	Chinese Body Practice	A1	Vitality, Well-Being and Quality of Life	G28	Positive	People with Chronic Disease	Pubmed	mdl-28380067	China	United States of America	2017	Meta-analysis	Effectiveness	Randomized Clinical Trials (RCTs)	High
66	Does Tai Chi relieve fatigue? A systematic review and meta-analysis of randomized controlled trials.	Chinese Body Practice	A1	Mental disorders	H9	Positive	People with Chronic Disease	Pubmed	mdl-28380067	China	United States of America	2017	Meta-analysis	Effectiveness	Randomized Clinical Trials (RCTs)	High
66	Does Tai Chi relieve fatigue? A systematic review and meta-analysis of randomized controlled trials.	Chinese Body Practice	A1	Chronic diseases	C16	Inconclusive/Mixed	People with Chronic Disease	Pubmed	mdl-28380067	China	United States of America	2017	Meta-analysis	Effectiveness	Randomized Clinical Trials (RCTs)	High
67	Tai chi for health benefits in patients with multiple sclerosis: A systematic review.	Chinese Body Practice	A1	Vitality, Well-Being and Quality of Life	G10	Positive	People with Chronic Diseases	Pubmed	mdl-28182629	China	United States of America	2017	Systematic Review	Effectiveness	Randomized Clinical Trials (RCTs)	Moderate	Zou, L; Wang, H; Xiao, Z; Fang, Q; Zhang, M; Li, T; Du, G; Liu, Y. Tai chi for health benefits in patients with multiple sclerosis: A systematic review. PLoS One. 2017 Feb 9;12(2):e0170212.
67	Tai chi for health benefits in patients with multiple sclerosis: A systematic review.	Chinese Body Practice	A1	Vitality, Well-Being and Quality of Life	G27	Positive	People with Chronic Disease	Pubmed	mdl-28182629	China	United States of America	2017	Systematic Review	Effectiveness	Randomized Clinical Trials (RCTs)	Moderate
67	Tai chi for health benefits in patients with multiple sclerosis: A systematic review.	Chinese Body Practice	A1	Vitality, Well-Being and Quality of Life	G13	No effect	People with Chronic Disease	Pubmed	mdl-28182629	China	United States of America	2017	Systematic Review	Effectiveness	Randomized Clinical Trials (RCTs)	Moderate
67	Tai chi for health benefits in patients with multiple sclerosis: A systematic review.	Chinese Body Practice	A1	Mental disorders	H9	Potential Positive	People with Chronic Disease	Pubmed	mdl-28182629	China	United States of America	2017	Systematic Review	Effectiveness	Randomized Clinical Trials (RCTs)	Moderate
67	Tai chi for health benefits in patients with multiple sclerosis: A systematic review.	Chinese Body Practice	A1	Pain	A26	Positive	People with Chronic Disease	Pubmed	mdl-28182629	China	United States of America	2017	Systematic Review	Effectiveness	Randomized Clinical Trials (RCTs)	Moderate
68	Systematic review and meta-analysis: Tai Chi for preventing falls in older adults.	Chinese Body Practice	A1	Vitality, Well-Being and Quality of Life	G30	Positive	Older adults	Pubmed	mdl-28167744	China	United Kingdom	2017	Systematic Review	Effectiveness	Randomized Clinical Trials (RCTs)	High	Huang Z. G., Feng Y. H., Li Y. H., Lv C.-S. Systematic review and meta-analysis: tai Chi for preventing falls in older adults. BMJ Open. 2017;7(2) doi: 10.1136/bmjopen-2016-013661.e013661
69	Effectiveness of Tai Chi for Chronic Musculoskeletal Pain Conditions: Updated Systematic Review and Meta-Analysis.	Chinese Body Practice	A1	Chronic diseases	C3	Positive	People with Chronic Diseases	Pubmed	mdl-27634919	England	Australia	2017	Systematic Review	Effectiveness	Randomized Clinical Trials (RCTs)	High	Amanda Hall, Bethan Copsey, Helen Richmond, Jacqueline Thompson, Manuela Ferreira, Jane Latimer, Chris G. Maher, Effectiveness of Tai Chi for Chronic Musculoskeletal Pain Conditions: Updated Systematic Review and Meta-Analysis, Physical Therapy, Volume 97, Issue 2, February 2017, Pages 227–238
69	Effectiveness of Tai Chi for Chronic Musculoskeletal Pain Conditions: Updated Systematic Review and Meta-Analysis.	Chinese Body Practice	A1	Pain	A15	Inconclusive/Mixed	People with Chronic Diseases	Pubmed	mdl-27634919	England	Australia	2017	Systematic Review	Effectiveness	Randomized Clinical Trials (RCTs)	High
69	Effectiveness of Tai Chi for Chronic Musculoskeletal Pain Conditions: Updated Systematic Review and Meta-Analysis.	Chinese Body Practice	A1	Pain	A1	Positive	People with Chronic Diseases	Pubmed	mdl-27634919	England	Australia	2017	Systematic Review	Effectiveness	Randomized Clinical Trials (RCTs)	High
70	The effects of Tai Chi on physical and psychosocial function among persons with multiple sclerosis: A systematic review.	Chinese Body Practice	A1	Vitality, Well-Being and Quality of Life	G10	Positive	People with Chronic Diseases	Pubmed	mdl-28434462	United States of America	United States of America	2017	Systematic Review	Effectiveness	Randomized Clinical Trials (RCTs)	Low	Taylor, E; Taylor-Piliae, RE. The effects of Tai Chi on physical and psychosocial function among persons with multiple sclerosis: A systematic review. Complement Ther Med. 2017 Apr;31:100-108.
70	The effects of Tai Chi on physical and psychosocial function among persons with multiple sclerosis: A systematic review.	Chinese Body Practice	A1	Vitality, Well-Being and Quality of Life	G37	Positive	People with Chronic Diseases	Pubmed	mdl-28434462	United States of America	United States of America	2017	Systematic Review	Effectiveness	Randomized Clinical Trials (RCTs)	Low
70	The effects of Tai Chi on physical and psychosocial function among persons with multiple sclerosis: A systematic review.	Chinese Body Practice	A1	Vitality, Well-Being and Quality of Life	G2	Positive	People with Chronic Diseases	Pubmed	mdl-28434462	United States of America	United States of America	2017	Systematic Review	Effectiveness	Randomized Clinical Trials (RCTs)	Low
70	The effects of Tai Chi on physical and psychosocial function among persons with multiple sclerosis: A systematic review.	Chinese Body Practice	A1	Vitality, Well-Being and Quality of Life	G13	Positive	People with Chronic Diseases	Pubmed	mdl-28434462	United States of America	United States of America	2017	Systematic Review	Effectiveness	Randomized Clinical Trials (RCTs)	Low
70	The effects of Tai Chi on physical and psychosocial function among persons with multiple sclerosis: A systematic review.	Chinese Body Practice	A1	Mental disorders	H9	Positive	People with Chronic Diseases	Pubmed	mdl-28434462	United States of America	United States of America	2017	Systematic Review	Effectiveness	Randomized Clinical Trials (RCTs)	Low
70	The effects of Tai Chi on physical and psychosocial function among persons with multiple sclerosis: A systematic review.	Chinese Body Practice	A1	Vitality, Well-Being and Quality of Life	G27	Positive	People with Chronic Diseases	Pubmed	mdl-28434462	United States of America	United States of America	2017	Systematic Review	Effectiveness	Randomized Clinical Trials (RCTs)	Low
71	The effects of Tai Chi on physical function and well-being among persons with Parkinson's Disease: A systematic review.	Chinese Body Practice	A1	Vitality, Well-Being and Quality of Life	G10	Positive	Older adults	Pubmed	mdl-28532886	United States of America	United States of America	2017	Systematic Review	Effectiveness	Randomized Clinical Trials (RCTs)	Low	Ćwiękała-Lewis KJ, Gallek M, Taylor-Piliae RE. The effects of Tai Chi on physical function and well-being among persons with Parkinson's Disease: A systematic review. J Bodyw Mov Ther. 2017 Apr;21(2):414-421.
71	The effects of Tai Chi on physical function and well-being among persons with Parkinson's Disease: A systematic review	Chinese Body Practice	A1	Vitality, Well-Being and Quality of Life	G22	Positive	Older adults	Pubmed	mdl-28532886	United States of America	United States of America	2017	Systematic Review	Effectiveness	Randomized Clinical Trials (RCTs)	Low
71	The effects of Tai Chi on physical function and well-being among persons with Parkinson's Disease: A systematic review	Chinese Body Practice	A1	Vitality, Well-Being and Quality of Life	G16	Potential Positive	Older adults	Pubmed	mdl-28532886	United States of America	United States of America	2017	Systematic Review	Effectiveness	Randomized Clinical Trials (RCTs)	Low
71	The effects of Tai Chi on physical function and well-being among persons with Parkinson's Disease: A systematic review	Chinese Body Practice	A1	Vitality, Well-Being and Quality of Life	G37	Positive	Older adults	Pubmed	mdl-28532886	United States of America	United States of America	2017	Systematic Review	Effectiveness	Randomized Clinical Trials (RCTs)	Low
71	The effects of Tai Chi on physical function and well-being among persons with Parkinson's Disease: A systematic review	Chinese Body Practice	A1	Vitality, Well-Being and Quality of Life	G4	Potential Positive	Older adults	Pubmed	mdl-28532886	United States of America	United States of America	2017	Systematic Review	Effectiveness	Randomized Clinical Trials (RCTs)	Low
71	The effects of Tai Chi on physical function and well-being among persons with Parkinson's Disease: A systematic review	Chinese Body Practice	A1	Vitality, Well-Being and Quality of Life	G32	Positive	Older adults	Pubmed	mdl-28532886	United States of America	United States of America	2017	Systematic Review	Effectiveness	Randomized Clinical Trials (RCTs)	Low
72	Tai Chi Exercise for the Quality of Life in a Perimenopausal Women Organization: A Systematic Review.	Chinese Body Practice	A1	Chronic diseases	C32	Positive	Women	Pubmed	mdl-28742289	China	United States of America	2017	Systematic Review	Effectiveness	Randomized Clinical Trials (RCTs)	High	Wang, Y; Shan, W; Li, Q; Yang, N; Shan, W. Tai Chi Exercise for the Quality of Life in a Perimenopausal Women Organization: A Systematic Review. Worldviews Evid Based Nurs. 2017 Aug;14(4):294-305.
72	Tai Chi Exercise for the Quality of Life in a Perimenopausal Women Organization: A Systematic Review.	Chinese Body Practice	A1	Vitality, Well-Being and Quality of Life	G16	Positive	Women	Pubmed	mdl-28742289	China	United States of America	2017	Systematic Review	Effectiveness	Randomized Clinical Trials (RCTs)	High	Wang, Y; Shan, W; Li, Q; Yang, N; Shan, W. Tai Chi Exercise for the Quality of Life in a Perimenopausal Women Organization: A Systematic Review. Worldviews Evid Based Nurs. 2017 Aug;14(4):294-305.
72	Tai Chi Exercise for the Quality of Life in a Perimenopausal Women Organization: A Systematic Review.	Chinese Body Practice	A1	Vitality, Well-Being and Quality of Life	G18	Positive	Women	Pubmed	mdl-28742289	China	United States of America	2017	Systematic Review	Effectiveness	Randomized Clinical Trials (RCTs)	High
72	Tai Chi Exercise for the Quality of Life in a Perimenopausal Women Organization: A Systematic Review.	Chinese Body Practice	A1	Vitality, Well-Being and Quality of Life	G27	No effect	Women	Pubmed	mdl-28742289	China	United States of America	2017	Systematic Review	Effectiveness	Randomized Clinical Trials (RCTs)	High
72	Tai Chi Exercise for the Quality of Life in a Perimenopausal Women Organization: A Systematic Review.	Chinese Body Practice	A1	Mental Indicators	I5	Positive	Women	Pubmed	mdl-28742289	China	United States of America	2017	Systematic Review	Effectiveness	Randomized Clinical Trials (RCTs)	High
73	The impact of Tai Chi and Qigong mind-body exercises on motor and non-motor function and quality of life in Parkinson's disease: A systematic review and meta-analysis.	Chinese Body Practice	A1	Vitality, Well-Being and Quality of Life	G41	Positive	Women	Pubmed	mdl-28602515	South Korea	United States of America	2017	Systematic Review	Effectiveness	Randomized Clinical Trials (RCTs)	High	Song, R; Grabowska, W; Park, M; Osypiuk, K; Vergara-Diaz, GP; Bonato, P; HausPainff, JM; Fox, M; Sudarsky, LR; Macklin, E; Wayne, PM. The impact of Tai Chi and Qigong mind-body exercises on motor and non-motor function and quality of life in Parkinson's disease: A systematic review and meta-analysis. Parkinsonism Relat Disord. 2017 Aug;41:3-13.
73	The impact of Tai Chi and Qigong mind-body exercises on motor and non-motor function and quality of life in Parkinson's disease: A systematic review and meta-analysis.	Chinese Body Practice	A1	Vitality, Well-Being and Quality of Life	G10	Positive	Women	Pubmed	mdl-28602515	South Korea	United States of America	2017	Systematic Review	Effectiveness	Randomized Clinical Trials (RCTs)	High
73	The impact of Tai Chi and Qigong mind-body exercises on motor and non-motor function and quality of life in Parkinson's disease: A systematic review and meta-analysis.	Chinese Body Practice	A1	Metabolic and Physiological Indicators	B68	Positive	Women	Pubmed	mdl-28602515	South Korea	United States of America	2017	Systematic Review	Effectiveness	Randomized Clinical Trials (RCTs)	High
73	The impact of Tai Chi and Qigong mind-body exercises on motor and non-motor function and quality of life in Parkinson's disease: A systematic review and meta-analysis.	Chinese Body Practice	A1	Metabolic and Physiological Indicators	G45	Positive	Women	Pubmed	mdl-28602515	South Korea	United States of America	2017	Systematic Review	Effectiveness	Randomized Clinical Trials (RCTs)	High
73	The impact of Tai Chi and Qigong mind-body exercises on motor and non-motor function and quality of life in Parkinson's disease: A systematic review and meta-analysis.	Chinese Body Practice	A1	Mental disorders	H9	Positive	Women	Pubmed	mdl-28602515	South Korea	United States of America	2017	Systematic Review	Effectiveness	Randomized Clinical Trials (RCTs)	High
73	The impact of Tai Chi and Qigong mind-body exercises on motor and non-motor function and quality of life in Parkinson's disease: A systematic review and meta-analysis.	Chinese Body Practice	A1	Mental Indicators	I7	No effect	Women	Pubmed	mdl-28602515	South Korea	United States of America	2017	Systematic Review	Effectiveness	Randomized Clinical Trials (RCTs)	High
74	The Effect of Taichi Practice on Attenuating Bone Mineral Density Loss: A Systematic Review and Meta-Analysis of Randomized Controlled Trials.	Chinese Body Practice	A1	Metabolic and Physiological Indicators	B73	Positive	People with osteopenia	Pubmed	mdl-28862661	China	China	2017	Systematic Review	Effectiveness	Randomized Clinical Trials (RCTs)	High	Zou, L; Wang, C; Chen, K; Shu, Y; Chen, X; Luo, L; Zhao, X. The Effect of Taichi Practice on Attenuating Bone Mineral Density Loss: A Systematic Review and Meta-Analysis of Randomized Controlled Trials. Int J Environ Res Public Health. 2017 Sep; 14(9): 1000.
75	Tai Chi for Risk of Falls. A Meta-analysis.	Chinese Body Practice	A1	Vitality, Well-Being and Quality of Life	G30	Positive	Older adults	Pubmed	mdl-28736853	Spain	United States of America	2017	Systematic Review	Effectiveness	Randomized Clinical Trials (RCTs)	High	Lomas-Vega, R; Obrero-Gaitán, E; Molina-Ortega, FJ; Del-Pino-Casado, R. Tai Chi for Risk of Falls. A Meta-analysis. J Am Geriatr Soc. 2017 Sep;65(9):2037-2043.
76	Tai Chi Exercise for Patients with Chronic Heart Failure: A Meta-analysis of Randomized Controlled Trials.	Chinese Body Practice	A1	Metabolic and Physiological Indicators	G45	Positive	People with Heart Disease	Pubmed	mdl-28234634	China	United States of America	2017	Meta-analysis	Effectiveness	Randomized Clinical Trials (RCTs)	Moderate	Gu, Q; Wu, SJ; Zheng, Y; Zhang, Y; Liu, C; Hou, JC; Zhang, K; Fang, XM. Tai Chi Exercise for Patients with Chronic Heart Failure: A Meta-analysis of Randomized Controlled Trials. Am J Phys Med Rehabil. 2017 Oct;96(10):706-716.
76	Tai Chi Exercise for Patients with Chronic Heart Failure: A Meta-analysis of Randomized Controlled Trials.	Chinese Body Practice	A1	Vitality, Well-Being and Quality of Life	G27	Positive	People with Heart Disease	Pubmed	mdl-28234634	China	United States of America	2017	Meta-analysis	Effectiveness	Randomized Clinical Trials (RCTs)	Moderate
76	Tai Chi Exercise for Patients with Chronic Heart Failure: A Meta-analysis of Randomized Controlled Trials.	Chinese Body Practice	A1	Metabolic and Physiological Indicators	B67	Positive	People with Heart Disease	Pubmed	mdl-28234634	China	United States of America	2017	Meta-analysis	Effectiveness	Randomized Clinical Trials (RCTs)	Moderate
76	Tai Chi Exercise for Patients with Chronic Heart Failure: A Meta-analysis of Randomized Controlled Trials.	Chinese Body Practice	A1	Metabolic and Physiological Indicators	B69	Positive	People with Heart Disease	Pubmed	mdl-28234634	China	United States of America	2017	Meta-analysis	Effectiveness	Randomized Clinical Trials (RCTs)	Moderate
77	Effects of Qigong on symptom management in cancer patients: A systematic review.	Chinese Body Practice	A3	Cancer	D15	Positive	People with Cancer	Pubmed	mdl-29122248	Vietnam	Netherlands	2017	Systematic Review	Effectiveness	Randomized Clinical Trials (RCTs)	Moderate	Van Vu, D; Molassiotis, A; Ching, SSY; Le, TT. Effects of Qigong on symptom management in cancer patients: A systematic review. Complement Ther Clin Pract. 2017 Nov;29:111-121.
78	Efficacy of Tai Chi and qigong for the prevention of stroke and stroke risk factors: A systematic review with meta-analysis.	Chinese Body Practice	A1	Chronic diseases	C22	Potential Positive	People with Heart Disease	Pubmed	mdl-29137055	Australia	United States of America	2017	Systematic Review	Effectiveness	Randomized Clinical Trials (RCTs)	High	Lauche, R; Peng, W; Ferguson, C; Cramer, H; Frawley, J; Adams, J; Sibbritt, D. Efficacy of Tai Chi and qigong for the prevention of stroke and stroke risk factors: A systematic review with meta-analysis. Medicine (Baltimore). 2017 Nov;96(45):e8517.
78	Efficacy of Tai Chi and qigong for the prevention of stroke and stroke risk factors: A systematic review with meta-analysis.	Chinese Body Practice	A1	Metabolic and Physiological Indicators	B22	Potential Positive	People with Heart Disease	Pubmed	mdl-29137055	Australia	United States of America	2017	Systematic Review	Effectiveness		High
78	Efficacy of Tai Chi and qigong for the prevention of stroke and stroke risk factors: A systematic review with meta-analysis.	Chinese Body Practice	A1	Metabolic and Physiological Indicators	B23	Potential Positive	People with Heart Disease	Pubmed	mdl-29137055	Australia	United States of America	2017	Systematic Review	Effectiveness	Randomized Clinical Trials (RCTs)	High
78	Efficacy of Tai Chi and qigong for the prevention of stroke and stroke risk factors: A systematic review with meta-analysis.	Chinese Body Practice	A3	Chronic diseases	C22	Potential Positive	People with Heart Disease	Pubmed	mdl-29137055	Australia	United States of America	2017	Systematic Review	Effectiveness	Randomized Clinical Trials (RCTs)	High
78	Efficacy of Tai Chi and qigong for the prevention of stroke and stroke risk factors: A systematic review with meta-analysis.	Chinese Body Practice	A3	Metabolic and Physiological Indicators	B22	Potential Positive	People with Heart Disease	Pubmed	mdl-29137055	Australia	United States of America	2017	Systematic Review	Effectiveness	Randomized Clinical Trials (RCTs)	High
78	Efficacy of Tai Chi and qigong for the prevention of stroke and stroke risk factors: A systematic review with meta-analysis.	Chinese Body Practice	A3	Metabolic and Physiological Indicators	B23	Potential Positive	People with Heart Disease	Pubmed	mdl-29137055	Australia	United States of America	2017	Systematic Review	Effectiveness	Randomized Clinical Trials (RCTs)	High
79	Effect of Tai Chi on bone mineral density in postmenopausal women: A systematic review and meta-analysis of randomized control trials.	Chinese Body Practice	A1	Metabolic and Physiological Indicators	B62	No effect	Women	Pubmed	mdl-28827032	China	China	2017	Systematic Review	Effectiveness	Randomized Clinical Trials (RCTs)	Moderate	Liu, F; Wang, S. Effect of Tai Chi on bone mineral density in postmenopausal women: A systematic review and meta-analysis of randomized control trials. J Chin Med Assoc. 2017 Dec;80(12):790-795.
80	Interventions for addressing low balance confidence in older adults: a systematic review and meta-analysis.	Chinese Body Practice	A1	Vitality, Well-Being and Quality of Life	G5	Positive	Older adults	Pubmed	mdl-21508204	Israel	United Kingdom	2011	Meta-analysis	Safety Effectiveness	Randomized Clinical Trials (RCTs)	High	Rand D, Miller WC, Yiu J, Eng JJ. Interventions for addressing low balance confidence in older adults: a systematic review and meta-analysis. 2011 maio; 40 (3): 297-306.
80	Interventions for addressing low balance confidence in older adults: a systematic review and meta-analysis.	Chinese Body Practice	A1	Vitality, Well-Being and Quality of Life	G10	Positive	Older adults	Pubmed	mdl-21508204	Israel	United Kingdom	2011	Meta-analysis	Safety Effectiveness	Randomized Clinical Trials (RCTs)	High
80	Interventions for addressing low balance confidence in older adults: a systematic review and meta-analysis.	Chinese Body Practice	A1	Vitality, Well-Being and Quality of Life	G38	Positive	Older adults	Pubmed	mdl-21508204	Israel	United Kingdom	2011	Meta-analysis	Safety Effectiveness	Randomized Clinical Trials (RCTs)	High
81	Tai chi for management of type 2 diabetes mellitus: a systematic review.	Chinese Body Practice	A1	Metabolic and Physiological Indicators	B21	Inconclusive/Mixed	Diabetics	Pubmed	mdl-21805298	South Korea	China	2011	Systematic Review	Effectiveness	RCTs + Non-Randomized Controlled Trials	Moderate	Lee MS, Choi TY, Lim HJ, Ernst E. Tai chi for management of type 2 diabetes mellitus: a systematic review. Chin J Integr Med. Outubro de 2011; 17 (10): 789-93.
81	Tai chi for management of type 2 diabetes mellitus: a systematic review.	Chinese Body Practice	A1	Nutritional and Metabolic Diseases	M2	Inconclusive/Mixed	Diabetics	Pubmed	mdl-21805298	South Korea	China	2011	Systematic Review	Effectiveness	RCTs + Non-Randomized Controlled Trials	Moderate
82	Tai chi exercise for patients with heart disease: a systematic review of controlled clinical trials.	Chinese Body Practice	A1	Vitality, Well-Being and Quality of Life	G27	Positive	People with Heart Disease	Pubmed	mdl-22875558	China	United States of America	2012	Systematic Review	Effectiveness	RCTs + Non-Randomized Controlled Trials	Low	Siu-Man NG, Wang CW, Rainbow TH H, Tat-Chi Z, J He, Wong V CW, Cecilia Lai-Wan Chan. Tai chi exercise for patients with heart disease: a systematic review of controlled clinical trials. Altern Ther Health Med. 2012 mai-jun; 18 (3): 16-22.
82	Tai chi exercise for patients with heart disease: a systematic review of controlled clinical trials.	Chinese Body Practice	A1	Vitality, Well-Being and Quality of Life	G16	Positive	People with Heart Disease	Pubmed	mdl-22875558	China	United States of America	2012	Systematic Review	Effectiveness	RCTs + Non-Randomized Controlled Trials	Low
82	Tai chi exercise for patients with heart disease: a systematic review of controlled clinical trials.	Chinese Body Practice	A1	Vitality, Well-Being and Quality of Life	G22	Positive	People with Heart Disease	Pubmed	mdl-22875558	China	United States of America	2012	Systematic Review	Effectiveness	RCTs + Non-Randomized Controlled Trials	Low
83	Qigong exercise for the treatment of fibromyalgia: a systematic review of randomized controlled trials.	Chinese Body Practice	A3	Chronic diseases	C33	Inconclusive/Mixed	People with Chronic Diseases	Pubmed	mdl-22757663	China	United States of America	2012	Systematic Review	Effectiveness	RCTs + Non-Randomized Controlled Trials	Moderate	Chan CL, Wang CW, Ho RT, SM SM, Ziea ET, Wong VT. Qigong exercise for the treatment of fibromyalgia: a systematic review of randomized controlled trials. J Altern Complement Med. Julho de 2012; 18 (7): 641-6.
84	The effect of qigong exercise on immunity and infections: a systematic review of controlled trials.	Chinese Body Practice	A3	Metabolic and Physiological Indicators	B44	Potential Positive	General population	Pubmed	mdl-23227787	China	Singapore	2012	Systematic Review	Effectiveness	Clinical Trials + Observational Studies	Low	Wang CW, Ng SM, Ho RT, Ziea ET, Wong VC, Chan CL . The effect of qigong exercise on immunity and infections: a systematic review of controlled trials. Am J Chin Med. 2012; 40 (6): 1143-56.
85	A systematic review of the effectiveness of qigong exercise in supportive cancer care.	Chinese Body Practice	A3	Cancer	D15	Potential Positive	People with Cancer	Pubmed	mdl-22258414	China	Germany	2012	Systematic Review	Effectiveness	RCTs + Non-Randomized Controlled Trials	Moderate	Chan CL 1, Wang CW, Ho RT, SM SM, Chan JS, Ziea ET, Wong VC. A systematic review of the effectiveness of qigong exercise in supportive cancer care. Câmcer do cuidado de apoio . 2012 Jun; 20 (6): 1121-33.
85	A systematic review of the effectiveness of qigong exercise in supportive cancer care.	Chinese Body Practice	A3	Metabolic and Physiological Indicators	B44	Potential Positive	People with Cancer	Pubmed	mdl-22258414	China	Germany	2012	Systematic Review	Effectiveness	RCTs + Non-Randomized Controlled Trials	Moderate
86	A systematic review of the effectiveness of qigong exercise in cardiac rehabilitation.	Chinese Body Practice	A3	Vitality, Well-Being and Quality of Life	G30	Positive	People with Cancer	Pubmed	mdl-22419421	China	Singapore	2012	Systematic Review	Effectiveness	RCTs + Non-Randomized Controlled Trials	Moderate	Chan CL, Wang CW, Ho RT, Ho AH, Ziea ET, Taam Wong VC, SM. A systematic review of the effectiveness of qigong exercise in cardiac rehabilitation. Am J Chin Med. 2012; 40 (2): 255-67.
86	A systematic review of the effectiveness of qigong exercise in cardiac rehabilitation.	Chinese Body Practice	A3	Chronic diseases	C43	Positive	People with Heart Disease	Pubmed	mdl-22419421	China	Singapore	2012	Systematic Review	Effectiveness	RCTs + Non-Randomized Controlled Trials	Moderate
86	A systematic review of the effectiveness of qigong exercise in cardiac rehabilitation.	Chinese Body Practice	A3	Vitality, Well-Being and Quality of Life	G16	Positive	People with Heart Disease	Pubmed	mdl-22419421	China	Singapore	2012	Systematic Review	Effectiveness	RCTs + Non-Randomized Controlled Trials	Moderate
87	Systematic reviews of t'ai chi: an overview.	Chinese Body Practice	A1	Vitality, Well-Being and Quality of Life	G20	Positive	General population	Pubmed	mdl-21586406	South Korea	United Kingdom	2012	Systematic Review	Safety Effectiveness	Randomized Clinical Trials (RCTs)	Moderate	Lee MS, Ernst E. Systematic reviews of t'ai chi: an overview. Br J Sports Med. Agosto de 2012; 46 (10): 713-8.
87	Systematic reviews of t'ai chi: an overview.	Chinese Body Practice	A1	Vitality, Well-Being and Quality of Life	G31	Positive	General population	Pubmed	mdl-21586406	South Korea	United Kingdom	2012	Systematic Review	Safety Effectiveness	Randomized Clinical Trials (RCTs)	Moderate
88	Interventions for preventing falls in Older adults living in the community.	Chinese Body Practice	A1	Vitality, Well-Being and Quality of Life	G30	Positive	Older adults	Pubmed	mdl-22972103	New Zealand	United Kingdom	2012	Systematic Review	Safety Effectiveness	Randomized Clinical Trials (RCTs)	High	Gillespie LD, Robertson MC, Gillespie WJ, Sherrington C, Gates S, Clemson LM, Lamb SE. Interventions for preventing falls in Older adults living in the community. Cocrane Database Syst Rev. 2012, 12 de setembro; (9): CD007146.
89	The effect of t'ai chi exercise on immunity and infections: a systematic review of controlled trials.	Chinese Body Practice	A1	Metabolic and Physiological Indicators	B44	Potential Positive	General population	Pubmed	mdl-23317394	China	United States of America	2013	Systematic Review	Effectiveness	Clinical Trials + Observational Studies	Low	Ho RT, Wang CW, SM SM, Ho AH, Ziea ET, Wong VT, Chan CL. The effect of t'ai chi exercise on immunity and infections: a systematic review of controlled trials. J Altern Complement Med. 2013 maio; 19 (5): 389-96.
90	A systematic review and meta-analysis of Tai Chi for osteoarthritis of the knee.	Chinese Body Practice	A1	Vitality, Well-Being and Quality of Life	G16	Potential Positive	People with Chronic Diseases	Pubmed	mdl-23876571	Germany	United Kingdom	2013	Meta-analysis	Safety Effectiveness	Randomized Clinical Trials (RCTs)	High	Lauche R, Langhorst J, Dobos L, Cramer H. A systematic review and meta-analysis of Tai Chi for osteoarthritis of the knee. Complemento Ther Med. Ago 2013; 21 (4): 396-406.
90	A systematic review and meta-analysis of Tai Chi for osteoarthritis of the knee.	Chinese Body Practice	A1	Pain	A5	Potential Positive	People with Chronic Diseases	Pubmed	mdl-23876571	Germany	United Kingdom	2013	Meta-analysis	Safety Effectiveness	Randomized Clinical Trials (RCTs)	High
90	A systematic review and meta-analysis of Tai Chi for osteoarthritis of the knee.	Chinese Body Practice	A1	Chronic diseases	C3	Potential Positive	People with Chronic Diseases	Pubmed	mdl-23876571	Germany	United Kingdom	2013	Meta-analysis	Safety Effectiveness	Randomized Clinical Trials (RCTs)	High
90	A systematic review and meta-analysis of Tai Chi for osteoarthritis of the knee.	Chinese Body Practice	A1	Vitality, Well-Being and Quality of Life	G22	Potential Positive	People with Chronic Diseases	Pubmed	mdl-23876571	Germany	United Kingdom	2013	Meta-analysis	Safety Effectiveness	Randomized Clinical Trials (RCTs)	High
91	Tai chi and reduction of depressive symptoms for older adults: a meta-analysis of randomized trials.	Chinese Body Practice	A1	Mental disorders	H9	Potential Positive	Older adults	Pubmed	mdl-22680972	United States of America	Japão	2013	Meta-analysis	Effectiveness	Randomized Clinical Trials (RCTs)	High	Chi, Jordan-Marsh H, Guo H, Xie B , Bai Z. Tai chi and reduction of depressive symptoms for older adults: a meta-analysis of randomized trials. Geriatr Gerontol Int. Jan 2013; 13 (1): 3-12.
92	Efficacy of Tai Chi on pain, stiffness and function in patients with osteoarthritis: a meta-analysis.	Chinese Body Practice	A1	Vitality, Well-Being and Quality of Life	G31	Potential Positive	People with Chronic Diseases	Pubmed	mdl-23620778	China	United States of America	2013	Systematic Review	Effectiveness	Randomized Clinical Trials (RCTs)	High	Yan JH, Gu WJ, Sun J, Zhang WX, Li BW, Pan L. Efficacy of Tai Chi on pain, stiffness and function in patients with osteoarthritis: a meta-analysis. PLoS One. 19 de abril de 2013; 8 (4): e61672.
92	Efficacy of Tai Chi on pain, stiffness and function in patients with osteoarthritis: a meta-analysis.	Chinese Body Practice	A1	Vitality, Well-Being and Quality of Life	G22	Potential Positive	People with Chronic Diseases	Pubmed	mdl-23620778	China	United States of America	2013	Systematic Review	Effectiveness	Randomized Clinical Trials (RCTs)	High
92	Efficacy of Tai Chi on pain, stiffness and function in patients with osteoarthritis: a meta-analysis.	Chinese Body Practice	A1	Pain	A5	Potential Positive	People with Chronic Diseases	Pubmed	mdl-23620778	China	United States of America	2013	Systematic Review	Effectiveness	Randomized Clinical Trials (RCTs)	High
92	Efficacy of Tai Chi on pain, stiffness and function in patients with osteoarthritis: a meta-analysis.	Chinese Body Practice	A1	Chronic diseases	C3	Potential Positive	People with Chronic Diseases	Pubmed	mdl-23620778	China	United States of America	2013	Systematic Review	Effectiveness	Randomized Clinical Trials (RCTs)	High
92	Efficacy of Tai Chi on pain, stiffness and function in patients with osteoarthritis: a meta-analysis.	Chinese Body Practice	A1	Vitality, Well-Being and Quality of Life	G16	Potential Positive	People with Chronic Diseases	Pubmed	mdl-23620778	China	United States of America	2013	Systematic Review	Effectiveness	Randomized Clinical Trials (RCTs)	High
93	A systematic review and meta-analysis of qigong for the fibromyalgia syndrome.	Chinese Body Practice	A3	Vitality, Well-Being and Quality of Life	G32	Potential Positive	People with Chronic Diseases	Pubmed	mdl-24288564	Germany	United States of America	2013	Meta-analysis	Effectiveness	Randomized Clinical Trials (RCTs)	High	Lauche R, Cramer H, Häuser W, Dobos L, Langhorst J. A systematic review and meta-analysis of qigong for the fibromyalgia syndrome. Compl Evid Alternat Med. 2013; 2013: 635182.
93	A systematic review and meta-analysis of qigong for the fibromyalgia syndrome.	Chinese Body Practice	A3	Vitality, Well-Being and Quality of Life	G22	Potential Positive	People with Chronic Diseases	Pubmed	mdl-24288564	Germany	United States of America	2013	Meta-analysis	Effectiveness	Randomized Clinical Trials (RCTs)	High
93	A systematic review and meta-analysis of qigong for the fibromyalgia syndrome.	Chinese Body Practice	A3	Pain	A26	Potential Positive	People with Chronic Diseases	Pubmed	mdl-24288564	Germany	United States of America	2013	Meta-analysis	Effectiveness	Randomized Clinical Trials (RCTs)	High
93	A systematic review and meta-analysis of qigong for the fibromyalgia syndrome.	Chinese Body Practice	A3	Chronic diseases	C17	Potential Positive	People with Chronic Diseases	Pubmed	mdl-24288564	Germany	United States of America	2013	Meta-analysis	Effectiveness	Randomized Clinical Trials (RCTs)	High
93	A systematic review and meta-analysis of qigong for the fibromyalgia syndrome.	Chinese Body Practice	A3	Vitality, Well-Being and Quality of Life	G28	Potential Positive	People with Chronic Diseases	Pubmed	mdl-24288564	Germany	United States of America	2013	Meta-analysis	Effectiveness	Randomized Clinical Trials (RCTs)	High
94	Therapeutic Chinese exercises (Qigong) in the treatment of type 2 diabetes mellitus: a systematic review.	Chinese Body Practice	A3	Metabolic and Physiological Indicators	B21	Potential Positive	Diabetics	Pubmed	mdl-23517799	Brazil	Paises Baixos	2013	Systematic Review	Effectiveness	Randomized Clinical Trials (RCTs)	Low	Freire MD, Alves C. Therapeutic Chinese exercises (Qigong) in the treatment of type 2 diabetes mellitus: a systematic review. Diabetes Metab Syndr. Jan-Mar 2013; 7 (1): 56-9
95	Tai Chi Improves Sleep Quality in Healthy Adults and Patients with Chronic Conditions: A Systematic Review and Meta-analysis.	Chinese Body Practice	A1	Vitality, Well-Being and Quality of Life	G20	Positive	General population	Pubmed	mdl-28845367	United States of America	United States of America	2013	Meta-analysis	Effectiveness	RCTs + Non-Randomized Controlled Trials	High	Raman G, Zhang Y, Minichiello VJ, D'Ambrosio CM, Wang C. Tai Chi Improves Sleep Quality in Healthy Adults and Patients with Chronic Conditions: A Systematic Review and Meta-analysis. J Distúrbio do sono Ther. Out 2013; 2 (6).
95	Tai Chi Improves Sleep Quality in Healthy Adults and Patients with Chronic Conditions: A Systematic Review and Meta-analysis.	Chinese Body Practice	A1	Vitality, Well-Being and Quality of Life	G28	Positive	General population	Pubmed	mdl-28845367	United States of America	United States of America	2013	Meta-analysis	Effectiveness	RCTs + Non-Randomized Controlled Trials	High
96	Effects of Tai Chi in patients with chronic obstructive pulmonary disease: preliminary evidence.	Chinese Body Practice	A1	Vitality, Well-Being and Quality of Life	G30	Potential Positive	People with Chronic Diseases	Pubmed	mdl-23626732	China	United States of America	2013	Meta-analysis	Effectiveness	RCTs + Non-Randomized Controlled Trials	High	Yan JH, Guo YZ, Yao HM, Pan L. Effects of Tai Chi in patients with chronic obstructive pulmonary disease: preliminary evidence. PloS One. 23 de abril de 2013; 8 (4): e61806.
96	Effects of Tai Chi in patients with chronic obstructive pulmonary disease: preliminary evidence.	Chinese Body Practice	A1	Chronic diseases	C15	Potential Positive	People with Chronic Diseases	Pubmed	mdl-23626732	China	United States of America	2013	Meta-analysis	Effectiveness	RCTs + Non-Randomized Controlled Trials	High
96	Effects of Tai Chi in patients with chronic obstructive pulmonary disease: preliminary evidence.	Chinese Body Practice	A1	Vitality, Well-Being and Quality of Life	G44	Potential Positive	People with Chronic Diseases	Pubmed	mdl-23626732	China	United States of America	2013	Meta-analysis	Effectiveness	RCTs + Non-Randomized Controlled Trials	High
97	The effects of qigong on anxiety, depression, and psychological well-being: a systematic review and meta-analysis.	Chinese Body Practice	A3	Vitality, Well-Being and Quality of Life	G20	Potential Positive	People with Chronic Diseases	Pubmed	mdl-23401706	China	United States of America	2013	Meta-analysis	Effectiveness	RCTs + Non-Randomized Controlled Trials	High	Wang F, Homem JK , Lee EK , Wu T , Benson H , Fricchione GL , Wang W , Yeung Uma. The effects of qigong on anxiety, depression, and psychological well-being: a systematic review and meta-analysis. Complemento baseado em Evid Alternat Med. 2013; 2013: 152738.
98	Systematic review of randomized clinical trials of acupressure therapy for primary dysmenorrhea.	Manual Stimulation of Acupuncture Points	B2	Nutritional and Metabolic Diseases	M6	Potential Positive	Women	Pubmed	PMID: 24023570	China	United States of America	2013	Systematic Review	Effectiveness	Randomized Clinical Trials (RCTs)	High	Jiang HR, Ni S, Li JL, Liu MM, Li J, Cui XJ, Zhang BM. Systematic review of randomized clinical trials of acupressure therapy for primary dysmenorrhea. Complemento baseado em Evid Alternat Med. 2013.
99	Acupuncture or Acupressure at the Sanyinjiao (SP6) Acupoint for the Treatment of Primary Dysmenorrhea: A Meta-Analysis.	Manual Stimulation of Acupuncture Points	B2	Nutritional and Metabolic Diseases	M6	Potential Positive	Women	Pubmed	PMID: 23533489	China	United States of America	2013	Meta-analysis	Effectiveness	Randomized Clinical Trials (RCTs)	High	Chen MN, Chien LW, Liu CF. Acupuncture or Acupressure at the Sanyinjiao (SP6) Acupoint for the Treatment of Primary Dysmenorrhea: A Meta-Analysis. Complement Evid Alternat Med. 2013.
100	The effects of Tai Chi exercise on cognitive function in older adults: A meta-analysis	Chinese Body Practice	A1	Mental Indicators	I7	Potential Positive	Older adults	PEDro	Not applicable	United States of America	Netherlands	2013	Meta-analysis	Effectiveness	Randomized Clinical Trials (RCTs)	Critically low	Wu Y, Wang Y Burgess EO, Wu J. The effects of Tai Chi exercise on cognitive function in older adults: A meta-analysis. Journal of Sport and Health Science 2013 dez; 2 (4): 193-203
101	Tai Chi Chuan for cardiac rehabilitation in patients with coronary arterial disease.	Chinese Body Practice	A1	Vitality, Well-Being and Quality of Life	G16	Potential Positive	People with Heart Disease	Pubmed	mdl-24759952	Brazil	Brazil	2014	Systematic Review	Effectiveness	Randomized Clinical Trials (RCTs)	Low	Nery RM, Zanini M, Ferrari JN, Silva CA, Farias LF, Comel JC, Belli KC, Silveira AD, Santos AC, Stein R. Tai Chi Chuan for cardiac rehabilitation in patients with coronary arterial disease. Arq Bras Cardiol. Jun 2014; 102 (6): 588-92.
102	The effects of tai chi on depression, anxiety, and psychological well-being: a systematic review and meta-analysis.	Chinese Body Practice	A1	Vitality, Well-Being and Quality of Life	G20	Potential Positive	General population	Pubmed	mdl-24078491	Not inform	United Kingdom	2014	Meta-analysis	Effectiveness	Randomized Clinical Trials (RCTs)	Moderate	Wang F, Lee EK, Wu T, Benson H, Fricchione G, Wang W, Yeung AS. The effects of tai chi on depression, anxiety, and psychological well-being: a systematic review and meta-analysis. Int J Behav Med. Ago 2014; 21 (4): 605-17.
102	The effects of tai chi on depression, anxiety, and psychological well-being: a systematic review and meta-analysis.	Chinese Body Practice	A1	Vitality, Well-Being and Quality of Life	G11	Potential Positive	General population	Pubmed	mdl-24078491	Not inform	United Kingdom	2014	Meta-analysis	Effectiveness	Randomized Clinical Trials (RCTs)	Moderate
102	The effects of tai chi on depression, anxiety, and psychological well-being: a systematic review and meta-analysis.	Chinese Body Practice	A1	Mental disorders	H9	Potential Positive	General population	Pubmed	mdl-24078491	Not inform	United Kingdom	2014	Meta-analysis	Effectiveness	Randomized Clinical Trials (RCTs)	Moderate
102	The effects of tai chi on depression, anxiety, and psychological well-being: a systematic review and meta-analysis.	Chinese Body Practice	A1	Mental disorders	H17	Potential Positive	General population	Pubmed	mdl-24078491	Not inform	United Kingdom	2014	Meta-analysis	Effectiveness	Randomized Clinical Trials (RCTs)	Moderate
103	Tai Chi for improvement of motor function, balance and gait in Parkinson's disease: a systematic review and meta-analysis.	Chinese Body Practice	A1	Vitality, Well-Being and Quality of Life	G10	Positive	Older adults	Pubmed	mdl-25047456	China	United States of America	2014	Meta-analysis	Safety Effectiveness	RCTs + Non-Randomized Controlled Trials	High	Yang Y, Li XY, Gong L, Zhu YL, Hao YL. Tai Chi for improvement of motor function, balance and gait in Parkinson's disease: a systematic review and meta-analysis. PLoS One. 21 de julho de 2014; 9 (7): e102942.
103	Tai Chi for improvement of motor function, balance and gait in Parkinson's disease: a systematic review and meta-analysis.	Chinese Body Practice	A1	Chronic diseases	C35	Potential Positive	Older adults	Pubmed	mdl-25047456	China	United States of America	2014	Meta-analysis	Safety Effectiveness	RCTs + Non-Randomized Controlled Trials	High
103	Tai Chi for improvement of motor function, balance and gait in Parkinson's disease: a systematic review and meta-analysis.	Chinese Body Practice	A1	Vitality, Well-Being and Quality of Life	G16	Positive	Older adults	Pubmed	mdl-25047456	China	United States of America	2014	Meta-analysis	Safety Effectiveness	RCTs + Non-Randomized Controlled Trials	High
104	Effect of tai chi on cognitive performance in older adults: systematic review and meta-analysis.	Chinese Body Practice	A1	Mental Indicators	I7	Potential Positive	Older adults	Pubmed	mdl-24383523	China	United States of America	2014	Meta-analysis	Effectiveness	Clinical Trials + Observational Studies	Moderate	Wayne PM, Walsh JN, Taylor-Piliae RE, Wells RE, Papp KV, Donovan NJ, Yeh GY. Effect of tai chi on cognitive performance in older adults: systematic review and meta-analysis. J Am Geriatr Soc. Jan 2014; 62 (1): 25-39.
105	Efficacy and safety of Tai Chi for Parkinson's disease: a systematic review and meta-analysis of randomized controlled trials.	Chinese Body Practice	A1	Vitality, Well-Being and Quality of Life	G10	Positive	Older adults	Pubmed	mdl-24927169	China	United States of America	2014	Meta-analysis	Safety Effectiveness	Randomized Clinical Trials (RCTs)	High	Ni X, Liu S, Lu F, Shi X, Guo X. Efficacy and safety of Tai Chi for Parkinson's disease: a systematic review and meta-analysis of randomized controlled trials. PLoS One. 13 de junho de 2014; 9 (6): e99377.
105	Efficacy and safety of Tai Chi for Parkinson's disease: a systematic review and meta-analysis of randomized controlled trials.	Chinese Body Practice	A1	Vitality, Well-Being and Quality of Life	G16	Positive	Older adults	Pubmed	mdl-24927169	China	United States of America	2014	Meta-analysis	Safety Effectiveness	Randomized Clinical Trials (RCTs)	High
105	Efficacy and safety of Tai Chi for Parkinson's disease: a systematic review and meta-analysis of randomized controlled trials.	Chinese Body Practice	A1	Chronic diseases	C35	Potential Positive	Older adults	Pubmed	mdl-24927169	China	United States of America	2014	Meta-analysis	Safety Effectiveness	Randomized Clinical Trials (RCTs)	High
106	Effects of Tai Chi on exercise capacity and health-related quality of life in patients with chronic obstructive pulmonary disease: a systematic review and meta-analysis.	Chinese Body Practice	A1	Chronic diseases	C32	Positive	People with Chronic Diseases	Pubmed	mdl-25404855	China	United States of America	2014	Meta-analysis	Safety Effectiveness	RCTs + Non-Randomized Controlled Trials	High	Wu W, Liu X, Wang L, Wang Z, Hu J, Yan J. Effects of Tai Chi on exercise capacity and health-related quality of life in patients with chronic obstructive pulmonary disease: a systematic review and meta-analysis. Int J Chron Obstruct Pulmon Dis. 2014 Nov 7; 9: 1253-63.
106	Effects of Tai Chi on exercise capacity and health-related quality of life in patients with chronic obstructive pulmonary disease: a systematic review and meta-analysis.	Chinese Body Practice	A1	Vitality, Well-Being and Quality of Life	G4	Positive	Older adults	Pubmed	mdl-25404855	China	United States of America	2014	Meta-analysis	Safety Effectiveness	RCTs + Non-Randomized Controlled Trials	High
107	Managing stress and anxiety through qigong exercise in healthy adults: a systematic review and meta-analysis of randomized controlled trials.	Chinese Body Practice	A3	Vitality, Well-Being and Quality of Life	G11	Potential Positive	Adults	Pubmed	mdl-24400778	China	United Kingdom	2014	Meta-analysis	Effectiveness	Randomized Clinical Trials (RCTs)	High	Wang CW, Chan CH, Ho RT, Chan JS, SM SM, Chan CL. Managing stress and anxiety through qigong exercise in healthy adults: a systematic review and meta-analysis of randomized controlled trials. BMC Complement Altern. Med. 2014; 14: 8.
107	Managing stress and anxiety through qigong exercise in healthy adults: a systematic review and meta-analysis of randomized controlled trials.	Chinese Body Practice	A3	Mental disorders	H17	Potential Positive	Adults	Pubmed	mdl-24400778	China	United Kingdom	2014	Meta-analysis	Effectiveness	Randomized Clinical Trials (RCTs)	High
108	Effects of tai chi for patients with knee osteoarthritis: a systematic review.	Chinese Body Practice	A1	Vitality, Well-Being and Quality of Life	G16	Positive	People with Chronic Diseases	Pubmed	mdl-25140112	China	Japão	2014	Systematic Review	Effectiveness	Randomized Clinical Trials (RCTs)	Critically low	Ye J, Cai, Zhong W, Cai S, Zheng Q. Effects of tai chi for patients with knee osteoarthritis: a systematic review. J Phys Ther Sci. Jul 2014; 26 (7): 1133-7.
108	Effects of tai chi for patients with knee osteoarthritis: a systematic review.	Chinese Body Practice	A1	Pain	A5	Positive	People with Chronic Diseases	Pubmed	mdl-25140112	China	Japão	2014	Systematic Review	Effectiveness	Randomized Clinical Trials (RCTs)	Critically low
108	Effects of tai chi for patients with knee osteoarthritis: a systematic review.	Chinese Body Practice	A1	Chronic diseases	C3	Positive	People with Chronic Diseases	Pubmed	mdl-25140112	China	Japão	2014	Systematic Review	Effectiveness	Randomized Clinical Trials (RCTs)	Critically low
109	Tai chi for primary prevention of cardiovascular disease.	Chinese Body Practice	A1	Chronic diseases	C43	Inconclusive/Mixed	People with Heart Disease	Pubmed	mdl-24715694	United Kingdom	United Kingdom	2014	Systematic Review	Effectiveness	Randomized Clinical Trials (RCTs)	High	Hartley L, Flores N, Lee MS, Ernst E, Rees K. Tai chi for primary prevention of cardiovascular disease. Cochrane Database Syst Rev. 2014 9 de abril; (4).
109	Tai chi for primary prevention of cardiovascular disease.	Chinese Body Practice	A1	Chronic diseases	C22	Inconclusive/Mixed	People with Heart Disease	Pubmed	mdl-24715694	United Kingdom	United Kingdom	2014	Systematic Review	Effectiveness	Randomized Clinical Trials (RCTs)	High
110	Effects of Tai Chi on health related quality of life in patients with chronic conditions: a systematic review of randomized controlled trials.	Chinese Body Practice	A1	Vitality, Well-Being and Quality of Life	G5	Potential Positive	People with Chronic Diseases	Pubmed	mdl-25146080	China	Scotland	2014	Systematic Review	Effectiveness	Randomized Clinical Trials (RCTs)	High	Li G, Yuan H, Zhang W. Effects of Tai Chi on health related quality of life in patients with chronic conditions: a systematic review of randomized controlled trials. Complemento Ther Med. Ago 2014; 22 (4): 743-55.
110	Effects of Tai Chi on health related quality of life in patients with chronic conditions: a systematic review of randomized controlled trials.	Chinese Body Practice	A1	Patient safety	K11	Positive	People with Chronic Diseases	Pubmed	mdl-25146080	China	Scotland	2014	Systematic Review	Effectiveness	Randomized Clinical Trials (RCTs)	High
110	Effects of Tai Chi on health related quality of life in patients with chronic conditions: a systematic review of randomized controlled trials.	Chinese Body Practice	A1	Vitality, Well-Being and Quality of Life	G31	Positive	People with Chronic Diseases	Pubmed	mdl-25146080	China	Scotland	2014	Systematic Review	Effectiveness	Randomized Clinical Trials (RCTs)	High
111	Effectiveness of t'ai chi and qigong on chronic obstructive pulmonary disease: a systematic review and meta-analysis.	Chinese Body Practice	A1	Vitality, Well-Being and Quality of Life	G5	Potential Positive	People with Chronic Diseases	Pubmed	mdl-23961940	China	United States of America	2014	Systematic Review	Safety Effectiveness	Randomized Clinical Trials (RCTs)	High	Ding H, Zhang W, Li K, Chen X. Effectiveness of t'ai chi and qigong on chronic obstructive pulmonary disease: a systematic review and meta-analysis. J Altern Complement Med. Fevereiro de 2014; 20 (2): 79-86.
111	Effectiveness of t'ai chi and qigong on chronic obstructive pulmonary disease: a systematic review and meta-analysis.	Chinese Body Practice	A1	Vitality, Well-Being and Quality of Life	G13	Potential Positive	People with Chronic Diseases	Pubmed	mdl-23961940	China	United States of America	2014	Systematic Review	Safety Effectiveness	Randomized Clinical Trials (RCTs)	High
111	Effectiveness of t'ai chi and qigong on chronic obstructive pulmonary disease: a systematic review and meta-analysis.	Chinese Body Practice	A1	Vitality, Well-Being and Quality of Life	G16	Potential Positive	People with Chronic Diseases	Pubmed	mdl-23961940	China	United States of America	2014	Systematic Review	Safety Effectiveness	Randomized Clinical Trials (RCTs)	High
111	Effectiveness of t'ai chi and qigong on chronic obstructive pulmonary disease: a systematic review and meta-analysis.	Chinese Body Practice	A1	Vitality, Well-Being and Quality of Life	G4	Potential Positive	People with Chronic Diseases	Pubmed	mdl-23961940	China	United States of America	2014	Systematic Review	Safety Effectiveness	Randomized Clinical Trials (RCTs)	High
111	Effectiveness of t'ai chi and qigong on chronic obstructive pulmonary disease: a systematic review and meta-analysis.	Chinese Body Practice	A3	Vitality, Well-Being and Quality of Life	G4	Potential Positive	People with Chronic Diseases	Pubmed	mdl-23961940	China	United States of America	2014	Systematic Review	Safety Effectiveness	Randomized Clinical Trials (RCTs)	High
111	Effectiveness of t'ai chi and qigong on chronic obstructive pulmonary disease: a systematic review and meta-analysis.	Chinese Body Practice	A3	Vitality, Well-Being and Quality of Life	G5	Potential Positive	People with Chronic Diseases	Pubmed	mdl-23961940	China	United States of America	2014	Systematic Review	Safety Effectiveness	Randomized Clinical Trials (RCTs)	High
111	Effectiveness of t'ai chi and qigong on chronic obstructive pulmonary disease: a systematic review and meta-analysis.	Chinese Body Practice	A3	Vitality, Well-Being and Quality of Life	G13	Potential Positive	People with Chronic Diseases	Pubmed	mdl-23961940	China	United States of America	2014	Systematic Review	Safety Effectiveness	Randomized Clinical Trials (RCTs)	High
111	Effectiveness of t'ai chi and qigong on chronic obstructive pulmonary disease: a systematic review and meta-analysis.	Chinese Body Practice	A3	Vitality, Well-Being and Quality of Life	G16	Potential Positive	People with Chronic Diseases	Pubmed	mdl-23961940	China	United States of America	2014	Systematic Review	Safety Effectiveness	Randomized Clinical Trials (RCTs)	High
112	Tai Ji Quan as an exercise modality to prevent and manage cardiovascular disease: a review	Chinese Body Practice	A1	Vitality, Well-Being and Quality of Life	G5	Inconclusive/Mixed	People with Heart Disease	PEDro	Not applicable	Not inform	United States of America	2014	Systematic Review	Safety Effectiveness	Clinical Trials + Observational Studies	Low	Taylor-Piliae RE. Tai Ji Quan as an exercise modality to prevent and manage cardiovascular disease: a review. Journal of Sport and Health Science 2014 Mar; 3 (1): 43-51
112	Tai Ji Quan as an exercise modality to prevent and manage cardiovascular disease: a review	Chinese Body Practice	A1	Acute diseases	F26	Inconclusive/Mixed	People with Heart Disease	PEDro	Not applicable	Not inform	United States of America	2014	Systematic Review	Safety Effectiveness	Clinical Trials + Observational Studies	Low
112	Tai Ji Quan as an exercise modality to prevent and manage cardiovascular disease: a review	Chinese Body Practice	A1	Chronic diseases	C43	Inconclusive/Mixed	People with Heart Disease	PEDro	Not applicable	Not inform	United States of America	2014	Systematic Review	Safety Effectiveness	Clinical Trials + Observational Studies	Low
112	Tai Ji Quan as an exercise modality to prevent and manage cardiovascular disease: a review	Chinese Body Practice	A1	Patient safety	K11	Inconclusive/Mixed	People with Heart Disease	PEDro	Not applicable	Not inform	United States of America	2014	Systematic Review	Safety Effectiveness	Clinical Trials + Observational Studies	Low
113	Effects of Tai Chi on cognitive function in community-dwelling older adults: a review	Chinese Body Practice	A1	Cancer	D5	Potential Positive	Older adults	Pubmed	mdl-24252560	United States of America	United States of America	2014	Systematic Review	Effectiveness	RCTs + Non-Randomized Controlled Trials	Critically low	Miller SM, Taylor-Piliae RE. Effects of Tai Chi on cognitive function in community-dwelling older adults: a review. Geriatr Nurs. Jan-fev 2014; 35 (1): 9-19.
114	The effectiveness of acupressure on relieving pain: a systematic review	Manual Stimulation of Acupuncture Points	B2	Pain	A26	Potential Positive	General population	Pubmed	PMID: 23415783	Taiwan	United States of America	2014	Systematic Review	Effectiveness	Randomized Clinical Trials (RCTs)	Moderate	Chen YW, Wang HH. The effectiveness of acupressure on relieving pain: a systematic review. Pain Manag Nurs. Jun 2014; 15 (2): 539-50.
114	The effectiveness of acupressure on relieving pain: a systematic review	Manual Stimulation of Acupuncture Points	B2	Pain	A1	Potential Positive	General population	Pubmed	PMID: 23415783	Taiwan	United States of America	2014	Systematic Review	Effectiveness	Randomized Clinical Trials (RCTs)	Moderate
114	The effectiveness of acupressure on relieving pain: a systematic review	Manual Stimulation of Acupuncture Points	B2	Pain	A5	Potential Positive	General population	Pubmed	PMID: 23415783	Taiwan	United States of America	2014	Systematic Review	Effectiveness	Randomized Clinical Trials (RCTs)	Moderate
114	The effectiveness of acupressure on relieving pain: a systematic review	Manual Stimulation of Acupuncture Points	B2	Pain	A20	Potential Positive	General population	Pubmed	PMID: 23415783	Taiwan	United States of America	2014	Systematic Review	Effectiveness	Randomized Clinical Trials (RCTs)	Moderate
115	Taichi exercise for self-rated sleep quality in Older adults: a systematic review and meta-analysis.	Chinese Body Practice	A1	Vitality, Well-Being and Quality of Life	G28	Potential Positive	Older adults	Pubmed	mdl-24934815	China	United Kingdom	2015	Systematic Review	Effectiveness	Randomized Clinical Trials (RCTs)	High	Du S, Dong J, Zhang H, Jin S, Xu G, Liu Z, Chen L, Yin H, Sun Z. Taichi exercise for self-rated sleep quality in Older adults: a systematic review and meta-analysis. Int J Nurs Stud. 2015 Jan;52(1):368-79.
116	Traditional Chinese Exercise for Cardiovascular Diseases: Systematic Review and Meta-Analysis of Randomized Controlled Trials.	Chinese Body Practice	A5	Mental disorders	H9	Positive	People with Heart Disease	Pubmed	mdl-26961239	China	United States of America	2016	Meta-analysis	Effectiveness	Randomized Clinical Trials (RCTs)	High	Wang XQ, Pi YL, Chen PJ, et al. Traditional Chinese Exercise for Cardiovascular Diseases: Systematic Review and Meta-Analysis of Randomized Controlled Trials. J Am Heart Assoc. 2016 Mar 9;5(3):e002562.
116	Traditional Chinese Exercise for Cardiovascular Diseases: Systematic Review and Meta-Analysis of Randomized Controlled Trials.	Chinese Body Practice	A5	Vitality, Well-Being and Quality of Life	G31	Positive	People with Heart Disease	Pubmed	mdl-26961239	China	United States of America	2016	Meta-analysis	Effectiveness	Randomized Clinical Trials (RCTs)	High
116	Traditional Chinese Exercise for Cardiovascular Diseases: Systematic Review and Meta-Analysis of Randomized Controlled Trials.	Chinese Body Practice	A5	Metabolic and Physiological Indicators	B8	Positive	People with Heart Disease	Pubmed	mdl-26961239	China	United States of America	2016	Meta-analysis	Effectiveness	Randomized Clinical Trials (RCTs)	High
116	Traditional Chinese Exercise for Cardiovascular Diseases: Systematic Review and Meta-Analysis of Randomized Controlled Trials.	Chinese Body Practice	A5	Metabolic and Physiological Indicators	B21	Positive	People with Heart Disease	Pubmed	mdl-26961239	China	United States of America	2016	Meta-analysis	Effectiveness	Randomized Clinical Trials (RCTs)	High
116	Traditional Chinese Exercise for Cardiovascular Diseases: Systematic Review and Meta-Analysis of Randomized Controlled Trials.	Chinese Body Practice	A5	Chronic diseases	C43	Positive	People with Heart Disease	Pubmed	mdl-26961239	China	United States of America	2016	Meta-analysis	Effectiveness	Randomized Clinical Trials (RCTs)	High
117	Health benefits of tai chi: What is the evidence?	Chinese Body Practice	A1	Vitality, Well-Being and Quality of Life	G16	Positive	General population	Pubmed	mdl-28661865	Canada	Canada	2016	Meta-analysis	Safety Effectiveness	Randomized Clinical Trials (RCTs)	High	Huston P, McFarlane B. Health benefits of tai chi: What is the evidence? Med Fam Fam. 2016 Nov; 62 (11): 881-890.
117	Health benefits of tai chi: What is the evidence?	Chinese Body Practice	A1	Mental disorders	H9	Positive	General population	Pubmed	mdl-28661865	Canada	Canada	2016	Meta-analysis	Safety Effectiveness	Randomized Clinical Trials (RCTs)	High
117	Health benefits of tai chi: What is the evidence?	Chinese Body Practice	A1	Vitality, Well-Being and Quality of Life	G4	Positive	General population	Pubmed	mdl-28661865	Canada	Canada	2016	Meta-analysis	Safety Effectiveness	Randomized Clinical Trials (RCTs)	High
117	Health benefits of tai chi: What is the evidence?	Chinese Body Practice	A1	Chronic diseases	C3	Positive	General population	Pubmed	mdl-28661865	Canada	Canada	2016	Meta-analysis	Safety Effectiveness	Randomized Clinical Trials (RCTs)	High
117	Health benefits of tai chi: What is the evidence?	Chinese Body Practice	A1	Chronic diseases	C35	Positive	General population	Pubmed	mdl-28661865	Canada	Canada	2016	Meta-analysis	Safety Effectiveness	Randomized Clinical Trials (RCTs)	High
117	Health benefits of tai chi: What is the evidence?	Chinese Body Practice	A1	Cancer	D5	Positive	General population	Pubmed	mdl-28661865	Canada	Canada	2016	Meta-analysis	Safety Effectiveness	Randomized Clinical Trials (RCTs)	High
118	Tai Chi for Chronic Pain Conditions: A Systematic Review and Meta-analysis of Randomized Controlled Trials.	Chinese Body Practice	A1	Chronic diseases	C52	Positive	People with Chronic Diseases	Pubmed	mdl-27125299	China	United Kingdom	2016	Meta-analysis	Effectiveness	Randomized Clinical Trials (RCTs)	High	Kong LJ, Lauche R, Klose P, et al. Tai Chi for Chronic Pain Conditions: A Systematic Review and Meta-analysis of Randomized Controlled Trials. Sci Rep. 2016 29 de abril; 6: 25325.
118	Tai Chi for Chronic Pain Conditions: A Systematic Review and Meta-analysis of Randomized Controlled Trials.	Chinese Body Practice	A1	Pain	A5	Positive	People with Chronic Diseases	Pubmed	mdl-27125299	China	United Kingdom	2016	Meta-analysis	Effectiveness	Randomized Clinical Trials (RCTs)	High
118	Tai Chi for Chronic Pain Conditions: A Systematic Review and Meta-analysis of Randomized Controlled Trials.	Chinese Body Practice	A1	Pain	A8	Positive	People with Chronic Diseases	Pubmed	mdl-27125299	China	United Kingdom	2016	Meta-analysis	Effectiveness	Randomized Clinical Trials (RCTs)	High
119	The Effect of Tai Chi on Reducing the Risk of Falling: A Systematic Review and Meta-Analysis.	Chinese Body Practice	A1	Vitality, Well-Being and Quality of Life	G30	Positive	Older adults	Pubmed	mdl-27430918	Spain	Singapore	2016	Meta-analysis	Effectiveness	Randomized Clinical Trials (RCTs)	Moderate	Del-Pino-Casado R, Obrero-Gaitán E, Lomas-Vega R. The Effect of Tai Chi on Reducing the Risk of Falling: A Systematic Review and Meta-Analysis. Am J Chin Med. 2016; 44 (5): 895-906.
120	Tai Chi for chronic obstructive pulmonary disease (COPD).	Chinese Body Practice	A1	Vitality, Well-Being and Quality of Life	G5	Positive	People with Chronic Diseases	Pubmed	mdl-27272131	China	United Kingdom	2016	Systematic Review	Safety Effectiveness	Randomized Clinical Trials (RCTs)	High	Ngai SP, Jones AY, Tam WW. Tai Chi for chronic obstructive pulmonary disease (COPD). Cochrane Database Syst Rev. 2016
121	Tai Chi for Schizophrenia: A Systematic Review.	Chinese Body Practice	A1	Mental disorders	H13	Inconclusive/Mixed	Patients with Schizophrenia	Pubmed	mdl-28638191	China	China	2016	Meta-analysis	Effectiveness	Randomized Clinical Trials (RCTs)	High	Zheng W, Li Q, Lin J, Xiang Y, et al. Tai Chi for Schizophrenia: A Systematic Review. Xangai Arch Psychiatry. 25 de agosto de 2016; 28 (4): 185-194.
122	The Effects of Tai Chi Chuan on Improving Mind-Body Health for Knee Osteoarthritis Patients: A Systematic Review and Meta-Analysis.	Chinese Body Practice	A1	Vitality, Well-Being and Quality of Life	G22	Positive	People with Chronic Diseases	Pubmed	mdl-27635148	China	United Kingdom	2016	Meta-analysis	Effectiveness	Randomized Clinical Trials (RCTs)	High	Chang WD, Chen S, Lee CL, Lin HY, Lai PT. The Effects of Tai Chi Chuan on Improving Mind-Body Health for Knee Osteoarthritis Patients: A Systematic Review and Meta-Analysis. Comple Based Evid Alternat Med. 2016; 2016: 1813979.
122	The Effects of Tai Chi Chuan on Improving Mind-Body Health for Knee Osteoarthritis Patients: A Systematic Review and Meta-Analysis.	Chinese Body Practice	A1	Chronic diseases	C3	Positive	People with Chronic Diseases	Pubmed	mdl-27635148	China	United Kingdom	2016	Meta-analysis	Effectiveness	Randomized Clinical Trials (RCTs)	High
122	The Effects of Tai Chi Chuan on Improving Mind-Body Health for Knee Osteoarthritis Patients: A Systematic Review and Meta-Analysis.	Chinese Body Practice	A1	Vitality, Well-Being and Quality of Life	G16	Positive	People with Chronic Diseases	Pubmed	mdl-27635148	China	United Kingdom	2016	Meta-analysis	Effectiveness	Randomized Clinical Trials (RCTs)	High
123	Tai Chi for stroke rehabilitation: protocol for a systematic review.	Chinese Body Practice						Pubmed	mdl-27311906	China	United Kingdom	2016	Protocol Review			Protocol	Zhang Y, Wang S, Chen P, Zhu X, Li Z. Tai Chi for stroke rehabilitation: protocol for a systematic review. BMJ Open. 16 de junho de 2016; 6 (6): e010866.
124	Evaluating Exercise Prescription and Instructional Methods Used in Tai Chi Studies Aimed at Improving Balance in Older Adults: A Systematic Review.	Chinese Body Practice	A1	Vitality, Well-Being and Quality of Life	G10	Inconclusive/Mixed	Older adults	Pubmed	mdl-27550094	United States of America	United States of America	2016	Systematic Review	Effectiveness	Randomized Clinical Trials (RCTs)	Critically low	Wu Y, MacDonald HV, Pescatello LS. Evaluating Exercise Prescription and Instructional Methods Used in Tai Chi Studies Aimed at Improving Balance in Older Adults: A Systematic Review. J Am Geriatr Soc. Outubro de 2016; 64 (10): 2074-2080.
124	Evaluating Exercise Prescription and Instructional Methods Used in Tai Chi Studies Aimed at Improving Balance in Older Adults: A Systematic Review.	Chinese Body Practice	A1	Vitality, Well-Being and Quality of Life	G30	Inconclusive/Mixed	Older adults	Pubmed	mdl-27550094	United States of America	United States of America	2016	Systematic Review	Effectiveness	Randomized Clinical Trials (RCTs)	Critically low
125	Effect of Tai Chi exercise on blood lipid profiles: a meta-analysis of randomized controlled trials.	Chinese Body Practice	A1	Metabolic and Physiological Indicators	B8	Inconclusive/Mixed	General population	Pubmed	mdl-27487809	China	China	2016	Meta-analysis	Effectiveness	RCTs + Non-Randomized Controlled Trials	Moderate	Pan XH, Mahemuti A, Zhang XH, Wang YP, Hu P, Jiang JB, Xiang MX, Liu G, Wang JA. Effect of Tai Chi exercise on blood lipid profiles: a meta-analysis of randomized controlled trials. J Zhejiang Univ Sci B. 2016 ago; 17 (8): 640-8.
125	Effect of Tai Chi exercise on blood lipid profiles: a meta-analysis of randomized controlled trials.	Chinese Body Practice	A1	Metabolic and Physiological Indicators	B21	Potential Positive	General population	Pubmed	mdl-27487809	China	China	2016	Meta-analysis	Effectiveness	RCTs + Non-Randomized Controlled Trials	Moderate
126	Qigong in cancer care: a systematic review and construct analysis of effective Qigong therapy.	Chinese Body Practice	A3	Vitality, Well-Being and Quality of Life	G13	Potential Positive	People with Cancer	Pubmed	mdl-27044279	Canada	Germany	2016	Systematic Review	Effectiveness	Quantitative + Qualitative Studies	High	Klein PJ, Schneider R, Rhoads CJ. Qigong in cancer care: a systematic review and construct analysis of effective Qigong therapy. Support Care Cancer. 2016 Jul;24(7):3209-22. Epub 2016 Apr 5.
126	Qigong in cancer care: a systematic review and construct analysis of effective Qigong therapy.	Chinese Body Practice	A3	Metabolic and Physiological Indicators	B6	Potential Positive	People with Cancer	Pubmed	mdl-27044279	Canada	Germany	2016	Systematic Review	Effectiveness	Quantitative + Qualitative Studies	High
126	Qigong in cancer care: a systematic review and construct analysis of effective Qigong therapy.	Chinese Body Practice	A3	Cancer	D15	Potential Positive	People with Cancer	Pubmed	mdl-27044279	Canada	Germany	2016	Systematic Review	Effectiveness	Quantitative + Qualitative Studies	High
127	Effects of tai chi exercise on bone health in perimenopausal and postmenopausal women: a systematic review and meta-analysis.	Chinese Body Practice	A1	Mental disorders	H7	Potential Positive	Women	Pubmed	mdl-27216996	China	United Kingdom	2016	Systematic Review	Effectiveness	Randomized Clinical Trials (RCTs)	High	Sun Z, Chen H, Berger MR, Zhang L, Guo H, Huang Y. Effects of tai chi exercise on bone health in perimenopausal and postmenopausal women: a systematic review and meta-analysis. Osteop Isnt. Outubro de 2016; 27 (10): 2901-11.
127	Effects of tai chi exercise on bone health in perimenopausal and postmenopausal women: a systematic review and meta-analysis.	Chinese Body Practice	A1	Chronic diseases	C17	Potential Positive	Women	Pubmed	mdl-27216996	China	United Kingdom	2016	Systematic Review	Effectiveness	Randomized Clinical Trials (RCTs)	High
127	Effects of tai chi exercise on bone health in perimenopausal and postmenopausal women: a systematic review and meta-analysis.	Chinese Body Practice	A1	Chronic diseases	C32	Potential Positive	Women	Pubmed	mdl-27216996	China	United Kingdom	2016	Systematic Review	Effectiveness	Randomized Clinical Trials (RCTs)	High
128	Tai Chi for improving cardiopulmonary function and quality of life in patients with chronic obstructive pulmonary disease: a systematic review and meta-analysis.	Chinese Body Practice	A1	Vitality, Well-Being and Quality of Life	G5	Potential Positive	People with Chronic Diseases	Pubmed	mdl-26396162	China	United Kingdom	2016	Meta-analysis	Effectiveness	Randomized Clinical Trials (RCTs)	High	Guo JB, Chen BL , Lu YM, Zhang WY, Zhu ZJ, Yang YJ, Zhu Y. Tai Chi for improving cardiopulmonary function and quality of life in patients with chronic obstructive pulmonary disease: a systematic review and meta-analysis. Clin Rehabil. Ago 2016; 30 (8): 750-64.
128	Tai Chi for improving cardiopulmonary function and quality of life in patients with chronic obstructive pulmonary disease: a systematic review and meta-analysis.	Chinese Body Practice	A1	Vitality, Well-Being and Quality of Life	G30	Potential Positive	People with Chronic Diseases	Pubmed	mdl-26396162	China	United Kingdom	2016	Meta-analysis	Effectiveness	Randomized Clinical Trials (RCTs)	High
128	Tai Chi for improving cardiopulmonary function and quality of life in patients with chronic obstructive pulmonary disease: a systematic review and meta-analysis.	Chinese Body Practice	A1	Vitality, Well-Being and Quality of Life	G16	Potential Positive	People with Chronic Diseases	Pubmed	mdl-26396162	China	United Kingdom	2016	Meta-analysis	Effectiveness	Randomized Clinical Trials (RCTs)	High
129	The effect of Tai Chi on four chronic conditions-cancer, osteoarthritis, heart failure and chronic obstructive pulmonary disease: a systematic review and meta-analyses.	Chinese Body Practice	A1	Vitality, Well-Being and Quality of Life	G16	Potential Positive	People with Chronic Diseases	Pubmed	mdl-26383108	Canada	England	2016	Meta-analysis	Safety Effectiveness	Randomized Clinical Trials (RCTs)	High	Chen YW, Hunt MA, Campbell KL, Peill K, Reid WD. The effect of Tai Chi on four chronic conditions-cancer, osteoarthritis, heart failure and chronic obstructive pulmonary disease: a systematic review and meta-analyses.O efeito de Tai Chi em quatro crônicas condições-Cancer , osteoartrite , coração falha e crônica obstrutiva pulmonar doença : uma sistemática revisão e meta-análises. Br J Sports Med…
129	The effect of Tai Chi on four chronic conditions-cancer, osteoarthritis, heart failure and chronic obstructive pulmonary disease: a systematic review and meta-analyses.	Chinese Body Practice	A1	Vitality, Well-Being and Quality of Life	G31	Potential Positive	People with Chronic Diseases	Pubmed	mdl-26383108	Canada	England	2016	Meta-analysis	Safety Effectiveness	Randomized Clinical Trials (RCTs)	High
129	The effect of Tai Chi on four chronic conditions-cancer, osteoarthritis, heart failure and chronic obstructive pulmonary disease: a systematic review and meta-analyses.	Chinese Body Practice	A1	Pain	A5	Potential Positive	People with Chronic Diseases	Pubmed	mdl-26383108	Canada	England	2016	Meta-analysis	Safety Effectiveness	Randomized Clinical Trials (RCTs)	High
129	The effect of Tai Chi on four chronic conditions-cancer, osteoarthritis, heart failure and chronic obstructive pulmonary disease: a systematic review and meta-analyses.	Chinese Body Practice	A1	Chronic diseases	C43	Potential Positive	People with Chronic Diseases	Pubmed	mdl-26383108	Canada	England	2016	Meta-analysis	Safety Effectiveness	Randomized Clinical Trials (RCTs)	High
129	The effect of Tai Chi on four chronic conditions-cancer, osteoarthritis, heart failure and chronic obstructive pulmonary disease: a systematic review and meta-analyses.	Chinese Body Practice	A1	Chronic diseases	C49	Potential Positive	People with Chronic Diseases	Pubmed	mdl-26383108	Canada	England	2016	Meta-analysis	Safety Effectiveness	Randomized Clinical Trials (RCTs)	High
129	The effect of Tai Chi on four chronic conditions-cancer, osteoarthritis, heart failure and chronic obstructive pulmonary disease: a systematic review and meta-analyses.	Chinese Body Practice	A1	Cancer	D15	Potential Positive	People with Chronic Diseases	Pubmed	mdl-26383108	Canada	England	2016	Meta-analysis	Safety Effectiveness	Randomized Clinical Trials (RCTs)	High
130	A systematic review of the health benefits of Tai Chi for students in higher education.	Chinese Body Practice	A1	Mental disorders	H9	Positive	Graduation student	Pubmed	mdl-26844196	New Zealand	United States of America	2016	Systematic Review	Effectiveness	Clinical Trials + Observational Studies	Critically low	Webster CS, Luo AY, Krägeloh C, Moir F, Henning M. A systematic review of the health benefits of Tai Chi for students in higher education. Prev Med Rep. 2015 Dec 23; 3: 103-12.
130	A systematic review of the health benefits of Tai Chi for students in higher education.	Chinese Body Practice	A1	Vitality, Well-Being and Quality of Life	G18	Positive	Graduation student	Pubmed	mdl-26844196	New Zealand	United States of America	2016	Systematic Review	Effectiveness	Clinical Trials + Observational Studies	Critically low
130	A systematic review of the health benefits of Tai Chi for students in higher education.	Chinese Body Practice	A1	Vitality, Well-Being and Quality of Life	G11	Positive	Graduation student	Pubmed	mdl-26844196	New Zealand	United States of America	2016	Systematic Review	Effectiveness	Clinical Trials + Observational Studies	Critically low
130	A systematic review of the health benefits of Tai Chi for students in higher education.	Chinese Body Practice	A1	Mental disorders	H17	Positive	Graduation student	Pubmed	mdl-26844196	New Zealand	United States of America	2016	Systematic Review	Effectiveness	Clinical Trials + Observational Studies	Critically low
131	Effect of Tai Chi exercise on fall prevention in older adults: systematic review and meta-analysis of randomized controlled trials	Chinese Body Practice	A1	Vitality, Well-Being and Quality of Life	G10	Positive	Older adults	PEDro	Not applicable	China		2016	Meta-analysis	Safety Effectiveness	Randomized Clinical Trials (RCTs)	Moderate	Hu YN, Chung YJ, Yu HK, Chen YC, Tsai CT, Hu GC. Effect of Tai Chi exercise on fall prevention in older adults: systematic review and meta-analysis of randomized controlled trials. International Journal of Gerontology 2016 Sep; 10 (3): 131-136.
131	Effect of Tai Chi exercise on fall prevention in older adults: systematic review and meta-analysis of randomized controlled trials	Chinese Body Practice	A1	Vitality, Well-Being and Quality of Life	G16	Positive	Older adults	PEDro	Not applicable	China		2016	Meta-analysis	Safety Effectiveness	Randomized Clinical Trials (RCTs)	Moderate
131	Effect of Tai Chi exercise on fall prevention in older adults: systematic review and meta-analysis of randomized controlled trials	Chinese Body Practice	A1	Vitality, Well-Being and Quality of Life	G30	Positive	Older adults	PEDro	Not applicable	China		2016	Meta-analysis	Safety Effectiveness	Randomized Clinical Trials (RCTs)	Moderate
132	Health benefits of traditional Chinese sports and physical activity for older adults: a systematic review of evidence.	Chinese Body Practice	A5	Vitality, Well-Being and Quality of Life	G22	Potential Positive	Older adults	Pubmed	mdl-30356513	China	China	2016	Systematic Review	Effectiveness	Clinical Trials + Observational Studies	Moderate	Guo Y, Shi H, Yu D, Qiu P. Health benefits of traditional Chinese sports and physical activity for older adults: a systematic review of evidence. J Sport Health Sci. Sep. 2016; 5 (3): 270-280.
132	Health benefits of traditional Chinese sports and physical activity for older adults: a systematic review of evidence.	Chinese Body Practice	A5	Chronic diseases	C22	Potential Positive	Older adults	Pubmed	mdl-30356513	China	China	2016	Systematic Review	Effectiveness	Clinical Trials + Observational Studies	Moderate
132	Health benefits of traditional Chinese sports and physical activity for older adults: a systematic review of evidence.	Chinese Body Practice	A5	Vitality, Well-Being and Quality of Life	G20	Potential Positive	Older adults	Pubmed	mdl-30356513	China	China	2016	Systematic Review	Effectiveness	Clinical Trials + Observational Studies	Moderate
132	Health benefits of traditional Chinese sports and physical activity for older adults: a systematic review of evidence.	Chinese Body Practice	A5	Vitality, Well-Being and Quality of Life	G31	Potential Positive	Older adults	Pubmed	mdl-30356513	China	China	2016	Systematic Review	Effectiveness	Clinical Trials + Observational Studies	Moderate
132	Health benefits of traditional Chinese sports and physical activity for older adults: a systematic review of evidence.	Chinese Body Practice	A5	Vitality, Well-Being and Quality of Life	G28	Potential Positive	Older adults	Pubmed	mdl-30356513	China	China	2016	Systematic Review	Effectiveness	Clinical Trials + Observational Studies	Moderate
133	The effects of traditional Chinese exercise in patients with chronic obstructive pulmonary disease: a meta-analysis	Chinese Body Practice	A5	Metabolic and Physiological Indicators	G45	Potential Positive	People with Chronic Diseases	Pubmed	mdl-27589054	China	United States of America	2016	Systematic Review	Effectiveness	Randomized Clinical Trials (RCTs)	High	Luo X, Zhang J, Castelberg R, Wu T, Yu P, He C, Wang P. The effects of traditional Chinese exercise in patients with chronic obstructive pulmonary disease: a meta-analysis. PLoS One. 2 de setembro de 2016.
133	The effects of traditional Chinese exercise in patients with chronic obstructive pulmonary disease: a meta-analysis	Chinese Body Practice	A5	Vitality, Well-Being and Quality of Life	G4	Potential Positive	People with Chronic Diseases	Pubmed	mdl-27589054	China	United States of America	2016	Systematic Review	Effectiveness	Randomized Clinical Trials (RCTs)	High
133	The effects of traditional Chinese exercise in patients with chronic obstructive pulmonary disease: a meta-analysis	Chinese Body Practice	A5	Vitality, Well-Being and Quality of Life	G32	Potential Negative	People with Chronic Diseases	Pubmed	mdl-27589054	China	United States of America	2016	Systematic Review	Effectiveness	Randomized Clinical Trials (RCTs)	High
133	The effects of traditional Chinese exercise in patients with chronic obstructive pulmonary disease: a meta-analysis	Chinese Body Practice	A5	Vitality, Well-Being and Quality of Life	G22	Potential Positive	People with Chronic Diseases	Pubmed	mdl-27589054	China	United States of America	2016	Systematic Review	Effectiveness	Randomized Clinical Trials (RCTs)	High
133	The effects of traditional Chinese exercise in patients with chronic obstructive pulmonary disease: a meta-analysis	Chinese Body Practice	A5	Vitality, Well-Being and Quality of Life	G30	Potential Positive	People with Chronic Diseases	Pubmed	mdl-27589054	China	United States of America	2016	Systematic Review	Effectiveness	Randomized Clinical Trials (RCTs)	High
134	Effectiveness of SP6 (Sanyinjiao) acupressure for relief of primary dysmenorrhea symptoms: a systematic review with meta- and sensitivity analyses	Manual Stimulation of Acupuncture Points	B2	Nutritional and Metabolic Diseases	M6	Potential Positive	Women	Pubmed	PMID: 27863617	United Kingdom	United Kingdom	2016	Systematic Review	Effectiveness	Randomized Clinical Trials (RCTs)	Moderate	Abaraogu UO, Igwe SE, Tabansi-Ochiogu CS. Effectiveness of SP6 (Sanyinjiao) acupressure for relief of primary dysmenorrhea symptoms: a systematic review with meta- and sensitivity analyses. Complemente o Ther Clin Pract. 2016 Nov; 25: 92-105.
134	Effectiveness of SP6 (Sanyinjiao) acupressure for relief of primary dysmenorrhea symptoms: a systematic review with meta- and sensitivity analyses	Manual Stimulation of Acupuncture Points	B2	Pain	A3	Potential Positive	Women	Pubmed	PMID: 27863617	United Kingdom	United Kingdom	2016	Systematic Review	Effectiveness	Randomized Clinical Trials (RCTs)	Moderate
135	Effect of Traditional Chinese Exercise on Gait and Balance for Stroke: A Systematic Review and Meta-Analysis.	Chinese Body Practice	A5	Vitality, Well-Being and Quality of Life	G10	Positive	Patients with stroke	Pubmed	mdl-26291978	China	United States of America	2015	Systematic Review	Effectiveness	Randomized Clinical Trials (RCTs)	High	Chen BL, Guo JB, Liu MS, Li X, Zou J, Chen X, Zhang LL, Yue YS, Wang XQ. Effect of Traditional Chinese Exercise on Gait and Balance for Stroke: A Systematic Review and Meta-Analysis. PLoS One. 2015 Aug 20;10(8):e0135932. eCollection 2015.
135	Effect of Traditional Chinese Exercise on Gait and Balance for Stroke: A Systematic Review and Meta-Analysis.	Chinese Body Practice	A5	Vitality, Well-Being and Quality of Life	G37	Positive	Patients with stroke	Pubmed	mdl-26291978	China	United States of America	2015	Systematic Review	Effectiveness	Randomized Clinical Trials (RCTs)	High
136	Tai chi chuan for the primary prevention of stroke in middle-aged and elderly adults: a systematic review.	Chinese Body Practice	A1	Metabolic and Physiological Indicators	B26	Potential Positive	Adults; Older adults	Pubmed	mdl-25784950	China	United Kingdom	2015	Systematic Review	Effectiveness	RCTs + Non-Randomized Controlled Trials	High	Zheng G, Huang M, Liu F, Li S, Tao J, Chen L. Tai chi chuan for the primary prevention of stroke in middle-aged and elderly adults: a systematic review. Evid Based Complement Alternat Med. 2015;2015:742152. Epub 2015 Feb 15.
136	Tai chi chuan for the primary prevention of stroke in middle-aged and elderly adults: a systematic review.	Chinese Body Practice	A1	Metabolic and Physiological Indicators	B27	Potential Positive	Adults; Older adults	Pubmed	mdl-25784950	China	United Kingdom	2015	Systematic Review	Effectiveness	RCTs + Non-Randomized Controlled Trials	High
136	Tai chi chuan for the primary prevention of stroke in middle-aged and elderly adults: a systematic review.	Chinese Body Practice	A1	Metabolic and Physiological Indicators	B64	Potential Positive	Adults; Older adults	Pubmed	mdl-25784950	China	United Kingdom	2015	Systematic Review	Effectiveness	RCTs + Non-Randomized Controlled Trials	High
136	Tai chi chuan for the primary prevention of stroke in middle-aged and elderly adults: a systematic review.	Chinese Body Practice	A1	Metabolic and Physiological Indicators	B65	Potential Positive	Adults; Older adults	Pubmed	mdl-25784950	China	United Kingdom	2015	Systematic Review	Effectiveness	RCTs + Non-Randomized Controlled Trials	High
136	Tai chi chuan for the primary prevention of stroke in middle-aged and elderly adults: a systematic review.	Chinese Body Practice	A1	Metabolic and Physiological Indicators	B21	Positive	Adults; Older adults	Pubmed	mdl-25784950	China	United Kingdom	2015	Systematic Review	Effectiveness	RCTs + Non-Randomized Controlled Trials	High
136	Tai chi chuan for the primary prevention of stroke in middle-aged and elderly adults: a systematic review.	Chinese Body Practice	A1	Metabolic and Physiological Indicators	B8	Potential Positive	Adults; Older adults	Pubmed	mdl-25784950	China	United Kingdom	2015	Systematic Review	Effectiveness	RCTs + Non-Randomized Controlled Trials	High
136	Tai chi chuan for the primary prevention of stroke in middle-aged and elderly adults: a systematic review.	Chinese Body Practice	A1	Metabolic and Physiological Indicators	B50	Potential Positive	Adults; Older adults	Pubmed	mdl-25784950	China	United Kingdom	2015	Systematic Review	Effectiveness	RCTs + Non-Randomized Controlled Trials	High
136	Tai chi chuan for the primary prevention of stroke in middle-aged and elderly adults: a systematic review.	Chinese Body Practice	A1	Nutritional and Metabolic Diseases	M5	Potential Positive	Adults; Older adults	Pubmed	mdl-25784950	China	United Kingdom	2015	Systematic Review	Effectiveness	RCTs + Non-Randomized Controlled Trials	High
136	Tai chi chuan for the primary prevention of stroke in middle-aged and elderly adults: a systematic review.	Chinese Body Practice	A1	Metabolic and Physiological Indicators	B23	Positive	Adults; Older adults	Pubmed	mdl-25784950	China	United Kingdom	2015	Systematic Review	Effectiveness	RCTs + Non-Randomized Controlled Trials	High
137	Tai Chi Chuan Exercise for Patients with Breast Cancer: A Systematic Review and Meta-Analysis	Chinese Body Practice	A1	Cancer	D17	No effect	Women with cancer	Pubmed	mdl-25793000	China	United Kingdom	2015	Systematic Review	Effectiveness	Randomized Clinical Trials (RCTs)	High	Pan Y, Yang K, Shi X, Liang H, Zhang F, Lv Q. Tai chi chuan exercise for patients with breast cancer: a systematic review and meta-analysis. Evid Based Complement Alternat Med. 2015;2015:535237. Epub 2015 Feb 22.
137	Tai Chi Chuan Exercise for Patients with Breast Cancer: A Systematic Review and Meta-Analysis	Chinese Body Practice	A1	Metabolic and Physiological Indicators	B25	No effect	Women with cancer	Pubmed	mdl-25793000	China	United Kingdom	2015	Systematic Review	Effectiveness	Randomized Clinical Trials (RCTs)	High
137	Tai Chi Chuan Exercise for Patients with Breast Cancer: A Systematic Review and Meta-Analysis	Chinese Body Practice	A1	Metabolic and Physiological Indicators	B23	No effect	Women with cancer	Pubmed	mdl-25793000	China	United Kingdom	2015	Systematic Review	Effectiveness	Randomized Clinical Trials (RCTs)	High
137	Tai Chi Chuan Exercise for Patients with Breast Cancer: A Systematic Review and Meta-Analysis	Chinese Body Practice	A1	Vitality, Well-Being and Quality of Life	G40	Positive	Women with cancer	Pubmed	mdl-25793000	China	United Kingdom	2015	Systematic Review	Effectiveness	Randomized Clinical Trials (RCTs)	High
137	Tai Chi Chuan Exercise for Patients with Breast Cancer: A Systematic Review and Meta-Analysis	Chinese Body Practice	A1	Vitality, Well-Being and Quality of Life	G15	Positive	Women with cancer	Pubmed	mdl-25793000	China	United Kingdom	2015	Systematic Review	Effectiveness	Randomized Clinical Trials (RCTs)	High
137	Tai Chi Chuan Exercise for Patients with Breast Cancer: A Systematic Review and Meta-Analysis	Chinese Body Practice	A1	Mental Indicators	I5	No effect	Women with cancer	Pubmed	mdl-25793000	China	United Kingdom	2015	Systematic Review	Effectiveness	Randomized Clinical Trials (RCTs)	High
137	Tai Chi Chuan Exercise for Patients with Breast Cancer: A Systematic Review and Meta-Analysis	Chinese Body Practice	A1	Vitality, Well-Being and Quality of Life	G18	No effect	Women with cancer	Pubmed	mdl-25793000	China	United Kingdom	2015	Systematic Review	Effectiveness	Randomized Clinical Trials (RCTs)	High
137	Tai Chi Chuan Exercise for Patients with Breast Cancer: A Systematic Review and Meta-Analysis	Chinese Body Practice	A1	Metabolic and Physiological Indicators	B32	No effect	Women with cancer	Pubmed	mdl-25793000	China	United Kingdom	2015	Systematic Review	Effectiveness	Randomized Clinical Trials (RCTs)	High
137	Tai Chi Chuan Exercise for Patients with Breast Cancer: A Systematic Review and Meta-Analysis	Chinese Body Practice	A1	Vitality, Well-Being and Quality of Life	G27	No effect	Women with cancer	Pubmed	mdl-25793000	China	United Kingdom	2015	Systematic Review	Effectiveness	Randomized Clinical Trials (RCTs)	High
138	Improvement of balance control ability and flexibility in the elderly Tai Chi Chuan (TCC) practitioners: a systematic review and meta-analysis.	Chinese Body Practice	A1	Vitality, Well-Being and Quality of Life	G10	Positive	Older adults	Pubmed	mdl-25497683	China	United Kingdom	2015	Systematic Review	Effectiveness	Randomized Clinical Trials (RCTs)	High	Huang Y, Liu X. Improvement of balance control ability and flexibility in the elderly Tai Chi Chuan (TCC) practitioners: a systematic review and meta-analysis. Arch Gerontol Geriatr. 2015 Mar-Apr;60(2):233-8. Epub 2014 Nov 18.
138	Improvement of balance control ability and flexibility in the elderly Tai Chi Chuan (TCC) practitioners: a systematic review and meta-analysis.	Chinese Body Practice	A1	Vitality, Well-Being and Quality of Life	G27	Positive	Older adults	Pubmed	mdl-25497683	China	United Kingdom	2015	Systematic Review	Effectiveness	Randomized Clinical Trials (RCTs)	High
139	Effects of t'ai chi on balance: a population-based meta-analysis.	Chinese Body Practice	A1	Vitality, Well-Being and Quality of Life	G10	Potential Positive	Older adults	Pubmed	mdl-25650522	South Korea	United States of America	2015	Systematic Review	Effectiveness	Randomized Clinical Trials (RCTs)	Moderate	Song R, Ahn S, So H, Lee EH, Chung Y, Park M. Effects of t'ai chi on balance: a population-based meta-analysis. J Altern Complement Med. 2015 Mar;21(3):141-51. Epub 2015 Feb 4.
140	Tai chi as an alternative and complementary therapy for anxiety: a systematic review.	Chinese Body Practice	A1	Mental disorders	H17	Potential Positive	Older adults	Pubmed	mdl-25488322	United States of America	United States of America	2015	Systematic Review	Effectiveness	Randomized Clinical Trials (RCTs)	Moderate	Sharma M, Haider T. Tai chi as an alternative and complimentary therapy for anxiety: a systematic review. J Evid Based Complementary Altern Med. 2015 Apr;20(2):143-53. Epub 2014 Dec 8.
141	Qigong for the primary prevention of cardiovascular disease	Chinese Body Practice	A3	Metabolic and Physiological Indicators	B64	Positive	People with Heart Disease	Pubmed	mdl-26068956	China	United Kingdom	2015	Systematic Review	Effectiveness	Randomized Clinical Trials (RCTs)	High	Hartley L, Soo Lee M, Kwong JSW, Flowers N, Todkill D, Ernst E, Rees K. Qigong for the primary prevention of cardiovascular disease. Cochrane Database Syst Rev. 2015 Jun; 2015(6): CD010390. Published online 2015 Jun 11.
141	Qigong for the primary prevention of cardiovascular disease	Chinese Body Practice	A3	Metabolic and Physiological Indicators	B65	Positive	People with Heart Disease	Pubmed	mdl-26068956	China	United Kingdom	2015	Systematic Review	Effectiveness	Randomized Clinical Trials (RCTs)	High
141	Qigong for the primary prevention of cardiovascular disease	Chinese Body Practice	A3	Metabolic and Physiological Indicators	B26	Positive	People with Heart Disease	Pubmed	mdl-26068956	China	United Kingdom	2015	Systematic Review	Effectiveness	Randomized Clinical Trials (RCTs)	High
141	Qigong for the primary prevention of cardiovascular disease	Chinese Body Practice	A3	Metabolic and Physiological Indicators	B27	Positive	People with Heart Disease	Pubmed	mdl-26068956	China	United Kingdom	2015	Systematic Review	Effectiveness	Randomized Clinical Trials (RCTs)	High
141	Qigong for the primary prevention of cardiovascular disease	Chinese Body Practice	A3	Metabolic and Physiological Indicators	B7	Positive	People with Heart Disease	Pubmed	mdl-26068956	China	United Kingdom	2018	Systematic Review	Effectiveness	Randomized Clinical Trials (RCTs)	High
142	Tai chi for treating osteopenia and primary osteoporosis: a meta-analysis and trial sequential analysis	Chinese Body Practice	A1	Pain	A30	Potential Positive	People with osteopenia	Pubmed	mdl-30655662	China	United Kingdom	2019	Systematic Review	Effectiveness	Randomized Clinical Trials (RCTs)	High	Zhang Y, Chai Y, Pan X, Shen H, Wei X, Xie Y. Tai chi for treating osteopenia and primary osteoporosis: a meta-analysis and trial sequential analysis. Clin Interv Aging. 2019; 14: 91–104. Published online 2019 Jan 3.
142	Tai chi for treating osteopenia and primary osteoporosis: a meta-analysis and trial sequential analysis	Chinese Body Practice	A1	Metabolic and Physiological Indicators	B73	Positive	People with osteopenia	Pubmed	mdl-30655662	China	United Kingdom	2019	Systematic Review	Effectiveness	Randomized Clinical Trials (RCTs)	High
143	Effects of traditional Chinese exercise on cognitive and psychological outcomes in older adults with mild cognitive impairment: a systematic review and meta-analysis	Chinese Body Practice	A5	Mental Indicators	I7	Potential Positive	Older adults	Pubmed	mdl-30762810	China	United States of America	2019	Systematic Review	Effectiveness	Randomized Clinical Trials (RCTs)	Moderate	Zhang Q, Hu J, Wei L, Cao R, Ma R, Song H, Jin Y. Effects of traditional Chinese exercise on cognitive and psychological outcomes in older adults with mild cognitive impairment: A systematic review and meta-analysis. Medicine (Baltimore). 2019 Feb;98(7):e14581.
143	Effects of traditional Chinese exercise on cognitive and psychological outcomes in older adults with mild cognitive impairment: a systematic review and meta-analysis	Chinese Body Practice	A5	Mental Indicators	I11	No effect	Older adults	Pubmed	mdl-30762810	China	United States of America	2019	Systematic Review	Effectiveness	Randomized Clinical Trials (RCTs)	Moderate
143	Effects of traditional Chinese exercise on cognitive and psychological outcomes in older adults with mild cognitive impairment: a systematic review and meta-analysis	Chinese Body Practice	A5	Vitality, Well-Being and Quality of Life	G16	No effect	Older adults	Pubmed	mdl-30762810	China	United States of America	2019	Systematic Review	Effectiveness	Randomized Clinical Trials (RCTs)	Moderate
143	Effects of traditional Chinese exercise on cognitive and psychological outcomes in older adults with mild cognitive impairment: a systematic review and meta-analysis	Chinese Body Practice	A5	Vitality, Well-Being and Quality of Life	G42	No effect	Older adults	Pubmed	mdl-30762810	China	United States of America	2019	Systematic Review	Effectiveness	Randomized Clinical Trials (RCTs)	Moderate
143	Effects of traditional Chinese exercise on cognitive and psychological outcomes in older adults with mild cognitive impairment: a systematic review and meta-analysis	Chinese Body Practice	A5	Mental disorders	H9	No effect	Older adults	Pubmed	mdl-30762810	China	United States of America	2019	Systematic Review	Effectiveness	Randomized Clinical Trials (RCTs)	Moderate
143	Effects of traditional Chinese exercise on cognitive and psychological outcomes in older adults with mild cognitive impairment: a systematic review and meta-analysis	Chinese Body Practice	A5	Vitality, Well-Being and Quality of Life	G43	Positive	Older adults	Pubmed	mdl-30762810	China	United States of America	2019	Systematic Review	Effectiveness	Randomized Clinical Trials (RCTs)	Moderate
144	The effectiveness of Tai Chi for short-term cognitive function improvement in the early stages of dementia in the elderly: a systematic literature review.	Chinese Body Practice	A1	Mental Indicators	I7	Positive	Older adults	Pubmed	mdl-31190769	Canada	United States of America	2019	Systematic Review	Effectiveness	RCTs + Non-Randomized Controlled Trials	High	Lim KH, Pysklywec A, Plante M, Demers L. The effectiveness of Tai Chi for short-term cognitive function improvement in the early stages of dementia in the elderly: a systematic literature review. Clin Interv Aging. 2019 May 8;14:827-839. eCollection 2019.
144	The effectiveness of Tai Chi for short-term cognitive function improvement in the early stages of dementia in the elderly: a systematic literature review.	Chinese Body Practice	A1	Vitality, Well-Being and Quality of Life	G43	Positive	Older adults	Pubmed	mdl-31190769	Canada	United States of America	2019	Systematic Review	Effectiveness	RCTs + Non-Randomized Controlled Trials	High
144	The effectiveness of Tai Chi for short-term cognitive function improvement in the early stages of dementia in the elderly: a systematic literature review.	Chinese Body Practice	A1	Mental Indicators	I11	Positive	Older adults	Pubmed	mdl-31190769	Canada	United States of America	2019	Systematic Review	Effectiveness	Randomized Clinical Trials (RCTs)	High
145	Physical and Psychological Health Outcomes of Qigong Exercise in Older Adults: A Systematic Review and Meta-Analysis.	Chinese Body Practice	A3	Vitality, Well-Being and Quality of Life	G16	Positive	Older adults	Pubmed	PMID: 30827152	Canada	United States of America	2019	Systematic Review	Effectiveness	RCTs + Non-Randomized Controlled Trials	High	Chang PS, Knobf T, Oh B, Funk M. Physical and psychological health outcomes of Qigong exercise in older adults: a systematic review and meta-analysis. The American Journal of Chinese Medicine, v. 47, n. 02, p. 301-322, 2019.
145	Physical and Psychological Health Outcomes of Qigong Exercise in Older Adults: A Systematic Review and Meta-Analysis.	Chinese Body Practice	A3	Vitality, Well-Being and Quality of Life	G10	Positive	Older adults	Pubmed	PMID: 30827152	Canada	United States of America	2019	Systematic Review	Effectiveness	RCTs + Non-Randomized Controlled Trials	High
145	Physical and Psychological Health Outcomes of Qigong Exercise in Older Adults: A Systematic Review and Meta-Analysis.	Chinese Body Practice	A3	Mental disorders	H9	Positive	Older adults	Pubmed	PMID: 30827152	Canada	United States of America	2019	Systematic Review	Effectiveness	RCTs + Non-Randomized Controlled Trials	High
145	Physical and Psychological Health Outcomes of Qigong Exercise in Older Adults: A Systematic Review and Meta-Analysis.	Chinese Body Practice	A3	Mental disorders	H17	Positive	Older adults	Pubmed	PMID: 30827152	Canada	United States of America	2019	Systematic Review	Effectiveness	RCTs + Non-Randomized Controlled Trials	High
146	Qigong-Based Therapy for Treating Adults with Major Depressive Disorder: A Meta-Analysis of Randomized Controlled Trials.	Chinese Body Practice	A3	Mental disorders	H9	Potential Positive	Adults	Pubmed	mdl-30866431	China	Switzerland	2019	Meta-analysis	Effectiveness	Randomized Clinical Trials (RCTs)	High	Guo L, Kong Z, Zhang Y. Qigong-Based Therapy for Treating Adults with Major Depressive Disorder: A Meta-Analysis of Randomized Controlled Trials. Int J Environ Res Public Health. 2019 Mar; 16(5): 826. Published online 2019 Mar 7.
147	Reporting of Protocol Rationale and Content Validity in Randomized Clinical Trials of T'ai Chi: A Systematic Evaluation.	Chinese Body Practice						Pubmed	mdl-30835135	United States of America	United States of America	2019	Protocol Review			Protocol	Litrownik D, Gilliam E, Berkowitz D, Yeh GY, Wayne PM. Reporting of Protocol Rationale and Content Validity in Randomized Clinical Trials of T'ai Chi: A Systematic Evaluation. J Altern Complement Med. 2019 Apr;25(4):370-376. Epub 2019 Mar 5.
148	Wuqinxi Qigong as an Alternative Exercise for Improving Risk Factors Associated with Metabolic Syndrome: A Meta-Analysis of Randomized Controlled Trials.	Chinese Body Practice	A3	Metabolic and Physiological Indicators	B64	Positive	Adults; Older adults	Pubmed	mdl-31003412	China	Switzerland	2019	Meta-analysis	Effectiveness	Randomized Clinical Trials (RCTs)	High	Zou L, Zhang Y, Sasaki JE, Yeung AS, Yang L, Loprinzi PD, Sun J, Liu S, Yu JJ, Sun S, Mai Y. Wuqinxi Qigong as an Alternative Exercise for Improving Risk Factors Associated with Metabolic Syndrome: A Meta-Analysis of Randomized Controlled Trials. Int J Environ Res Public Health. 2019 Apr 18;16(8).
148	Wuqinxi Qigong as an Alternative Exercise for Improving Risk Factors Associated with Metabolic Syndrome: A Meta-Analysis of Randomized Controlled Trials.	Chinese Body Practice	A3	Metabolic and Physiological Indicators	B65	Positive	Adults; Older adults	Pubmed	mdl-31003412	China	Switzerland	2019	Meta-analysis	Effectiveness	Randomized Clinical Trials (RCTs)	High
148	Wuqinxi Qigong as an Alternative Exercise for Improving Risk Factors Associated with Metabolic Syndrome: A Meta-Analysis of Randomized Controlled Trials.	Chinese Body Practice	A3	Metabolic and Physiological Indicators	B50	Positive	Adults; Older adults	Pubmed	mdl-31003412	China	Switzerland	2019	Meta-analysis	Effectiveness	Randomized Clinical Trials (RCTs)	High
148	Wuqinxi Qigong as an Alternative Exercise for Improving Risk Factors Associated with Metabolic Syndrome: A Meta-Analysis of Randomized Controlled Trials.	Chinese Body Practice	A3	Metabolic and Physiological Indicators	B26	Positive	Adults; Older adults	Pubmed	mdl-31003412	China	Switzerland	2019	Meta-analysis	Effectiveness	Randomized Clinical Trials (RCTs)	High
148	Wuqinxi Qigong as an Alternative Exercise for Improving Risk Factors Associated with Metabolic Syndrome: A Meta-Analysis of Randomized Controlled Trials.	Chinese Body Practice	A3	Metabolic and Physiological Indicators	B27	Positive	Adults; Older adults	Pubmed	mdl-31003412	China	Switzerland	2019	Meta-analysis	Effectiveness	Randomized Clinical Trials (RCTs)	High
148	Wuqinxi Qigong as an Alternative Exercise for Improving Risk Factors Associated with Metabolic Syndrome: A Meta-Analysis of Randomized Controlled Trials.	Chinese Body Practice	A3	Metabolic and Physiological Indicators	B8	Positive	Adults; Older adults	Pubmed	mdl-31003412	China	Switzerland	2019	Meta-analysis	Effectiveness	Randomized Clinical Trials (RCTs)	High
149	Tai Chi for improving balance and reducing falls: A protocol of systematic review and meta-analysis.	Chinese Body Practice						Pubmed	mdl-31027069	China	United States of America	2019	Protocol Review			Protocol	Zhong D, Xiao Q, He M, Li Y, Ye J, Zheng H, Xia L, Zhang C, Liang F, Li J, Jin R. Tai Chi for improving balance and reducing falls: A protocol of systematic review and meta-analysis. Medicine (Baltimore). 2019 Apr;98(17):e15225.
150	Effect of Qigong on self-rating depression and anxiety scale scores of COPD patients: A meta-analysis.	Chinese Body Practice	A3	Mental disorders	H9	Positive	People with Chronic Diseases	Pubmed	mdl-31145299	China	United States of America	2019	Meta-analysis	Safety Effectiveness	Randomized Clinical Trials (RCTs)	Moderate	Wu JJ, Zhang YX, Du WS, Jiang LD, Jin RF, Yu HY, Liu JM, Han M. Effect of Qigong on self-rating depression and anxiety scale scores of COPD patients: A meta-analysis. Medicine (Baltimore). 2019 May;98(22):e15776.
150	Effect of Qigong on self-rating depression and anxiety scale scores of COPD patients: A meta-analysis.	Chinese Body Practice	A3	Mental disorders	H17	Positive	People with Chronic Diseases	Pubmed	mdl-31145299	China	United States of America	2019	Meta-analysis	Safety Effectiveness	Randomized Clinical Trials (RCTs)	Moderate
150	Effect of Qigong on self-rating depression and anxiety scale scores of COPD patients: A meta-analysis.	Chinese Body Practice	A3	Vitality, Well-Being and Quality of Life	G44	Positive	People with Chronic Diseases	Pubmed	mdl-31145299	China	United States of America	2019	Meta-analysis	Safety Effectiveness	Randomized Clinical Trials (RCTs)	Moderate
150	Effect of Qigong on self-rating depression and anxiety scale scores of COPD patients: A meta-analysis.	Chinese Body Practice	A3	Vitality, Well-Being and Quality of Life	G46	Positive	People with Chronic Diseases	Pubmed	mdl-31145299	China	United States of America	2019	Meta-analysis	Safety Effectiveness	Randomized Clinical Trials (RCTs)	Moderate
151	Tai Chi for the treatment of chronic obstructive pulmonary disease: A systematic review protocol.	Chinese Body Practice						Pubmed	mdl-31261524	China	United States of America	2019	Protocol Review			Protocol	Gao L, Si D, Bao H, Yu M, Sun H, Damchaaperenlei D, Yan Y, Shi Q, Li Y. Tai Chi for the treatment of chronic obstructive pulmonary disease: A systematic review protocol. Medicine (Baltimore). 2019 Jun;98(26):e16097.
152	Effect of Tai Chi alone or as additional therapy on low back pain: Systematic review and meta-analysis of randomized controlled trials.	Chinese Body Practice	A1	Vitality, Well-Being and Quality of Life	G22	Positive	Adults	Pubmed	mdl-31517838	China	United States of America	2019	Meta-analysis	Effectiveness	Randomized Clinical Trials (RCTs)	Moderate	Qin J, Zhang Y, Wu L, He Z, Huang J, Tao J, Chen L. Effect of Tai Chi alone or as additional therapy on low back pain: Systematic review and meta-analysis of randomized controlled trials. Medicina (Baltimore). 2019.
152	Effect of Tai Chi alone or as additional therapy on low back pain: Systematic review and meta-analysis of randomized controlled trials.	Chinese Body Practice	A1	Pain	A15	Positive	Adults	Pubmed	mdl-31517838	China	United States of America	2019	Meta-analysis	Effectiveness	Randomized Clinical Trials (RCTs)	Moderate
152	Effect of Tai Chi alone or as additional therapy on low back pain: Systematic review and meta-analysis of randomized controlled trials.	Chinese Body Practice	A1	Pain	A26	Positive	Adults	Pubmed	mdl-31517838	China	United States of America	2019	Meta-analysis	Effectiveness	Randomized Clinical Trials (RCTs)	Moderate
153	Effects of tai chi on physiology, balance and quality of life in patients with type 2 diabetes: A systematic review and meta-analysis.	Chinese Body Practice	A1	Vitality, Well-Being and Quality of Life	G31	Positive	Diabetics	Pubmed	mdl-30968941	Sweden	China	2019	Systematic Review	Effectiveness	Randomized Clinical Trials (RCTs)	High	Zhou Z, Zhou R, Li K, Zhu Y, Zhang Z, Luo Y, Luan R. Effects of tai chi on physiology, balance and quality of life in patients with type 2 diabetes: A systematic review and meta-analysis. J Rehabil Med. 2019 Jun 18; 51 (6): 405-417
153	Effects of tai chi on physiology, balance and quality of life in patients with type 2 diabetes: A systematic review and meta-analysis.	Chinese Body Practice	A1	Nutritional and Metabolic Diseases	M2	No effect	Diabetics	Pubmed	mdl-30968941	Sweden	China	2019	Systematic Review	Effectiveness	Randomized Clinical Trials (RCTs)	High
153	Effects of tai chi on physiology, balance and quality of life in patients with type 2 diabetes: A systematic review and meta-analysis.	Chinese Body Practice	A1	Metabolic and Physiological Indicators	B21	No effect	Diabetics	Pubmed	mdl-30968941	Sweden	China	2019	Systematic Review	Effectiveness	Randomized Clinical Trials (RCTs)	High
154	Effectiveness of Tai Chi on fibromyalgia patients: A meta-analysis of randomized controlled trials.	Chinese Body Practice	A1	Vitality, Well-Being and Quality of Life	G15	Potential Positive	People with Chronic Diseases	Pubmed	mdl-31519264	Taiwan	Scotland	2019	Meta-analysis	Effectiveness	Randomized Clinical Trials (RCTs)	High	Cheng CA, Chiu YW, Wu D, Kuan YC, Chen SN, Tam KW. Effectiveness of Tai Chi on fibromyalgia patients: A meta-analysis of randomized controlled trials. Complement Ther Med. 2019
154	Effectiveness of Tai Chi on fibromyalgia patients: A meta-analysis of randomized controlled trials.	Chinese Body Practice	A1	Pain	A5	Potential Positive	People with Chronic Diseases	Pubmed	mdl-31519264	Taiwan	Scotland	2019	Meta-analysis	Effectiveness	Randomized Clinical Trials (RCTs)	High
154	Effectiveness of Tai Chi on fibromyalgia patients: A meta-analysis of randomized controlled trials.	Chinese Body Practice	A1	Chronic diseases	C17	Potential Positive	People with Chronic Diseases	Pubmed	mdl-31519264	Taiwan	Scotland	2019	Meta-analysis	Effectiveness	Randomized Clinical Trials (RCTs)	High
155	Impact of Tai Chi Exercise on Balance Disorders: A Systematic Review.	Chinese Body Practice	A1	Vitality, Well-Being and Quality of Life	G43	Potential Positive	Older adults	Pubmed	mdl-31046404	United States of America	United States of America	2019	Systematic Review	Effectiveness	Clinical Trials + Observational Studies	Moderate	Huang HW, Nicholson N, Thomas S. Impact of Tai Chi Exercise on Balance Disorders: A Systematic Review. Am J Audiol. 2019.
155	Impact of Tai Chi Exercise on Balance Disorders: A Systematic Review.	Chinese Body Practice	A1	Vitality, Well-Being and Quality of Life	G6	Positive	Older adults	Pubmed	mdl-31046404	United States of America	United States of America	2019	Systematic Review	Effectiveness	Clinical Trials + Observational Studies	Moderate
155	Impact of Tai Chi Exercise on Balance Disorders: A Systematic Review.	Chinese Body Practice	A1	Vitality, Well-Being and Quality of Life	G10	Positive	Older adults	Pubmed	mdl-31046404	United States of America	United States of America	2019	Systematic Review	Effectiveness	Clinical Trials + Observational Studies	Moderate
156	Effectiveness of internal Qigong on quality of life, depressive symptoms and self-efficacy among community-dwelling older adults with chronic disease: A systematic review and meta-analysis.	Chinese Body Practice	A3	Vitality, Well-Being and Quality of Life	G27	Positive	Older adults	Pubmed	mdl-31450083	Singapore	United Kingdom	2019	Systematic Review	Effectiveness	Randomized Clinical Trials (RCTs)	High	Gouw VXH, Jiang Y, Seah B, He H, Hong J, Wang W. Effectiveness of internal Qigong on quality of life, depressive symptoms and self-efficacy among community-dwelling older adults with chronic disease: A systematic review and meta-analysis. Int J Nurs Stud. 2019 Nov;99:103378. Epub 2019 Jun 28.
156	Effectiveness of internal Qigong on quality of life, depressive symptoms and self-efficacy among community-dwelling older adults with chronic disease: A systematic review and meta-analysis.	Chinese Body Practice	A3	Vitality, Well-Being and Quality of Life	G36	No effect	Older adults	Pubmed	mdl-31450083	Singapore	United Kingdom	2019	Systematic Review	Effectiveness	Randomized Clinical Trials (RCTs)	High
156	Effectiveness of internal Qigong on quality of life, depressive symptoms and self-efficacy among community-dwelling older adults with chronic disease: A systematic review and meta-analysis.	Chinese Body Practice	A3	Mental disorders	H9	No effect	Older adults	Pubmed	mdl-31450083	Singapore	United Kingdom	2019	Systematic Review	Effectiveness	Randomized Clinical Trials (RCTs)	High
157	Qigong in the treatment of children with autism spectrum disorder: A systematic review.	Chinese Body Practice	A3	Mental disorders	H3	Potential Positive	Childrens with autism	Pubmed	mdl-31053555	Portugal	China	2019	Systematic Review	Effectiveness	Randomized Clinical Trials (RCTs)	High	Rodrigues J M, Mestre M, Larry IF. Qigong in the treatment of children with autism spectrum disorder: A systematic review. Journal of Integrative Medicine Volume 17, Issue 4, July 2019, Pages 250-260
158	The Qigong Wuqinxi for chronic obstructive pulmonary disease: Protocol for a systematic review and meta-analysis.	Chinese Body Practice						Pubmed	mdl-31348315	China	United States of America	2019	Protocol Review			Protocol	Yu F, Xin M, Liu N, Huang N, Lu J. The Qigong Wuqinxi for chronic obstructive pulmonary disease: Protocol for a systematic review and meta-analysis. Medicine (Baltimore). 2019 Jul;98(30):e16633.
159	The therapeutic effects of qigong in patients with chronic obstructive pulmonary disease in the stable stage: a meta-analysis.	Chinese Body Practice	A3	Metabolic and Physiological Indicators	B70	Positive	People with Chronic Diseases	Pubmed	mdl-31484521	China	China	2019	Meta-analysis	Effectiveness	Randomized Clinical Trials (RCTs)	High	Tong H, Liu Y, Zhu Y, Zhang B. The therapeutic effects of qigong in patients with chronic obstructive pulmonary disease in the stable stage: a meta-analysis. BMC Complement Altern Medv.19; 2019
159	The therapeutic effects of qigong in patients with chronic obstructive pulmonary disease in the stable stage: a meta-analysis.	Chinese Body Practice	A3	Metabolic and Physiological Indicators	B71	Positive	People with Chronic Diseases	Pubmed	mdl-31484521	China	China	2019	Meta-analysis	Effectiveness	Randomized Clinical Trials (RCTs)	High
159	The therapeutic effects of qigong in patients with chronic obstructive pulmonary disease in the stable stage: a meta-analysis.	Chinese Body Practice	A3	Vitality, Well-Being and Quality of Life	G12	Positive	People with Chronic Diseases	Pubmed	mdl-31484521	China	China	2019	Meta-analysis	Effectiveness	Randomized Clinical Trials (RCTs)	High
159	The therapeutic effects of qigong in patients with chronic obstructive pulmonary disease in the stable stage: a meta-analysis.	Chinese Body Practice	A3	Vitality, Well-Being and Quality of Life	G31	Positive	People with Chronic Diseases	Pubmed	mdl-31484521	China	China	2019	Meta-analysis	Effectiveness	Randomized Clinical Trials (RCTs)	High
159	The therapeutic effects of qigong in patients with chronic obstructive pulmonary disease in the stable stage: a meta-analysis.	Chinese Body Practice	A3	Mental Indicators	I15	Positive	People with Chronic Diseases	Pubmed	mdl-31484521	China	China	2019	Meta-analysis	Effectiveness	Randomized Clinical Trials (RCTs)	High
160	Tai Chi for rheumatoid arthritis.	Chinese Body Practice	A1	Vitality, Well-Being and Quality of Life	G16	Potential Positive	People with Chronic Diseases	Pubmed	mdl-31553478	United States of America	United States of America	2019	Systematic Review	Effectiveness	Clinical Trials + Observational Studies	High	Mudano A S, Tugwell P, Wells G A, Singh J A. Tai Chi for rheumatoid arthritis. Cochrane Systematic Review - Intervention Version published: 25 September 2019
160	Tai Chi for rheumatoid arthritis.	Chinese Body Practice	A1	Vitality, Well-Being and Quality of Life	G12	Potential Positive	People with Chronic Diseases	Pubmed	mdl-31553478	United States of America	United States of America	2019	Systematic Review	Effectiveness	Clinical Trials + Observational Studies	High
160	Tai Chi for rheumatoid arthritis.	Chinese Body Practice	A1	Pain	A13	Potential Positive	People with Chronic Diseases	Pubmed	mdl-31553478	United States of America	United States of America	2019	Systematic Review	Effectiveness	Clinical Trials + Observational Studies	High
161	Tai Chi for patients with mild cognitive impairment: A protocol for a systematic review and meta-analysis of randomized controlled trials.	Chinese Body Practice						Pubmed	mdl-31577701	United States of America	United States of America	2019	Protocol Review			Protocol	Yang J, Chon TY, Li G, Mallory MJ, Bublitz SE, Do A, Xiao L, Xiong D, Bauer BA. Tai Chi for patients with mild cognitive impairment: A protocol for a systematic review and meta-analysis of randomized controlled trials. Medicine (Baltimore), 2019 Oct;98(40):e17118.
162	Tai Chi and Parkinson's disease (PD): A systematic overview of the scientific quality of the past systematic reviews.	Chinese Body Practice	A1	Chronic diseases	C35	Potential Positive	Older adults	Pubmed	mdl-31519271	Germany	China	2019	Systematic Review	Effectiveness	Quantitative + Qualitative Studies	High	Kedzior KK, Kaplan I. Tai Chi and Parkinson's disease (PD): A systematic overview of the scientific quality of the past systematic reviews. Complement Ther Med. 2019 Oct;46:144-152. Epub 2019 Aug 9.
163	The effects of Tai Chi on quality of life of cancer survivors: a systematic review and meta-analysis.	Chinese Body Practice	A1	Vitality, Well-Being and Quality of Life	G27	No effect	People with Cancer	Pubmed	mdl-31236699	China	Switzerland	2019	Systematic Review	Effectiveness	Randomized Clinical Trials (RCTs)	High	Ni X, Chan R J, Yates P, Hu W, Huang X, Lou Y. The effects of Tai Chi on quality of life of cancer survivors: a systematic review and meta-analysis. Support Care Cancer. 2019 Oct;27(10):3701-3716. Epub 2019 Jun 24.
163	The effects of Tai Chi on quality of life of cancer survivors: a systematic review and meta-analysis.	Chinese Body Practice	A1	Vitality, Well-Being and Quality of Life	G28	No effect	People with Cancer	Pubmed	mdl-31236699	China	Switzerland	2019	Systematic Review	Effectiveness	Randomized Clinical Trials (RCTs)	High
163	The effects of Tai Chi on quality of life of cancer survivors: a systematic review and meta-analysis.	Chinese Body Practice	A1	Metabolic and Physiological Indicators	B57	Potential Positive	People with Cancer	Pubmed	mdl-31236699	China	Switzerland	2019	Systematic Review	Effectiveness	Randomized Clinical Trials (RCTs)	High
163	The effects of Tai Chi on quality of life of cancer survivors: a systematic review and meta-analysis.	Chinese Body Practice	A1	Vitality, Well-Being and Quality of Life	G16	Potential Positive	People with Cancer	Pubmed	mdl-31236699	China	Switzerland	2019	Systematic Review	Effectiveness	Randomized Clinical Trials (RCTs)	High
164	The effect of Tai Chi on psychosocial well-being: a systematic review of randomized controlled trials.	Chinese Body Practice	A1	Mental disorders	H9	Potential Positive	People with Chronic Disease	Pubmed	mdl-20633489	Australia	United Kingdom	2009	Systematic Review	Effectiveness	Randomized Clinical Trials (RCTs)	Low	Wang WC, Zhang AL, Rasmussen B, Lin LW, Dunning T, Kang SW, Park BJ, Lo SK. The Effect of Tai Chi on Psychosocial Well-being: A Systematic Review of Randomized Controlled Trials, Journal of Acupuncture and Meridian Studies, Volume 2, Issue 3, 2009, Pages 171-181.
164	The effect of Tai Chi on psychosocial well-being: a systematic review of randomized controlled trials.	Chinese Body Practice	A1	Mental disorders	H17	Potential Positive	People with Chronic Disease	Pubmed	mdl-20633489	Australia	United Kingdom	2009	Systematic Review	Effectiveness	Randomized Clinical Trials (RCTs)	Low
165	Tai Chi for stroke rehabilitation: protocol for a systematic review.	Chinese Body Practice						Pubmed	mdl-27311906	China	United Kingdom	2016	Protocol Review			Protocol	Zhang Y., Wang S., Li C., Zhu X., Li Z. (2016). Tai Chi for stroke rehabilitation: protocol for a systematic review. BMJ Open 6:e010866. 10.1136/bmjopen-2015-010866
166	Does Tai Chi improve psychological well-being and quality of life in patients with cardiovascular disease and/or cardiovascular risk factors? A systematic review protocol.	Chinese Body Practice						Pubmed	mdl-28821509	Australia	United States of America	2017	Protocol Review			Protocol	Yang G.Y., Li W.Y., Cao H.J., Klupp N., Liu J.P., Bensoussan A., Kiat H., Chang D. Does Tai Chi improve psychological well-being and quality of life in patients with cardiovascular disease and/or cardiovascular risk factors? A systematic review protocol. BMJ Open. 2017;7:1–7.
167	Effects of Tai Chi on Self-Efficacy: A Systematic Review.	Chinese Body Practice	A1	Vitality, Well-Being and Quality of Life	G31	Positive	General population	Pubmed	mdl-30186352	China	United Kingdom	2018	Systematic Review	Effectiveness	Clinical Trials + Observational Studies	Moderate	Tong Y, Chai L, Lei S, et al. Effects of Tai Chi on self-efficacy: a systematic review. Evid Based Complement Alternat Med 2018;2018:1701372
167	Effects of Tai Chi on Self-Efficacy: A Systematic Review.	Chinese Body Practice	A1	Vitality, Well-Being and Quality of Life	G20	Positive	General population	Pubmed	mdl-30186352	China	United Kingdom	2018	Systematic Review	Effectiveness	Clinical Trials + Observational Studies	Moderate
167	Effects of Tai Chi on Self-Efficacy: A Systematic Review.	Chinese Body Practice	A1	Vitality, Well-Being and Quality of Life	G36	Positive	General population	Pubmed	mdl-30186352	China	United Kingdom	2018	Systematic Review	Effectiveness	Clinical Trials + Observational Studies	Moderate
168	Effects of traditional Chinese exercises on the rehabilitation of limb function among stroke patients: a systematic review and meta-analysis	Chinese Body Practice	A5	Vitality, Well-Being and Quality of Life	G10	Positive	People with Chronic Diseases	Pubmed	mdl-29122267	China	United Kingdom	2017	Meta-analysis	Effectiveness	Randomized Clinical Trials (RCTs)	Moderate	Ge L, Zheng QX, Liao YT, Tan JY, Xie QL, Rask M. Effects of traditional Chinese exercises on the rehabilitation of limb function among stroke patients: a systematic review and meta-analysis. Complement Ther Clin Pract. 2017.
168	Effects of traditional Chinese exercises on the rehabilitation of limb function among stroke patients: a systematic review and meta-analysis	Chinese Body Practice	A5	Vitality, Well-Being and Quality of Life	G22	Positive	People with Chronic Diseases	Pubmed	mdl-29122267	China	United Kingdom	2017	Meta-analysis	Effectiveness	Randomized Clinical Trials (RCTs)	Moderate
168	Effects of traditional Chinese exercises on the rehabilitation of limb function among stroke patients: a systematic review and meta-analysis	Chinese Body Practice	A5	Vitality, Well-Being and Quality of Life	G16	Positive	People with Chronic Diseases	Pubmed	mdl-29122267	China	United Kingdom	2017	Meta-analysis	Effectiveness	Randomized Clinical Trials (RCTs)	Moderate
169	Effect of traditional Chinese exercise on the quality of life and depression for chronic diseases: a meta-analysis of randomised trials	Chinese Body Practice	A5	Vitality, Well-Being and Quality of Life	G28	Positive	People with Chronic Diseases	Pubmed	mdl-26525282	China	United Kingdom	2015	Meta-analysis	Effectiveness	Randomized Clinical Trials (RCTs)	High	Wang X, Pi Y, Chen B, Chen P, Liu Y, Wang R, Li X, Zhu Y, Yang Y, Niu Z. Effect of traditional Chinese exercise on the quality of life and depression for chronic diseases: a meta-analysis of randomised trials. Sci Rep. 2015 Nov 3;5:15913.
169	Effect of traditional Chinese exercise on the quality of life and depression for chronic diseases: a meta-analysis of randomised trials	Chinese Body Practice	A5	Mental disorders	H9	Positive	People with Chronic Diseases	Pubmed	mdl-26525282	China	United Kingdom	2015	Meta-analysis	Effectiveness	Randomized Clinical Trials (RCTs)	High
170	The effect of qigong on depressive and anxiety symptoms: a systematic review and meta-analysis of randomized controlled trials.	Chinese Body Practice	A3	Mental disorders	H17	Potential Positive	People with Chronic Diseases	Pubmed	mdl-23762156	China	United States of America	2013	Meta-analysis	Effectiveness	Randomized Clinical Trials (RCTs)	High	Wang CW, Chan CLW, Ho RTH, Tsang HWH, Chan CHY, Siu-Man Ng SM. The effect of qigong on depressive and anxiety symptoms: a systematic review and meta-analysis of randomized controlled trials. Evid Based Complement Alternat Med. 2013;2013:716094. doi: 10.1155/2013/716094. Epub 2013 May 20.
171	Is Tai Chi an effective adjunct in cancer care? A systematic review of controlled clinical trials.	Chinese Body Practice	A1	Chronic diseases	D15	No effect	People with Cancer	Pubmed	PMID: 17318592	United Kingdom	United Kingdom	2007	Systematic Review	Effectiveness	RCTs + Non-Randomized Controlled Trials	Low	Lee MS, Pittler MH, Ernst E. Is Tai Chi an effective adjunct in cancer care? A systematic review of controlled clinical trials. Support Care Cancer. 2007 Jun;15(6):597-601. Epub 2007 Feb 21.
172	The effects of qigong on neck pain: A systematic review.	Chinese Body Practice	A3	Pain	A7	Potential Positive	General population	Pubmed	PMID: 30712732	United States of America	United States of America	2019	Systematic Review	Effectiveness	Randomized Clinical Trials (RCTs)	Moderate	Girard J, Girard A. The effects of qigong on neck pain: A systematic review. Complement Ther Clin Pract. 2019 Feb;34:23-29. Epub 2018 Oct 25

## Sheet: Interventions
Interventions
Interventions Group	Code	Interventions
Chinese Body Practice	A1	Tai Chi
Chinese Body Practice	A3	Qi Gong
Chinese Body Practice	A4	Baduanjin
Chinese Body Practice	A5	Traditional Chinese Exercise
Acupressure	B1	Shiatsu
Acupressure	B2	Tuina

## Sheet: Outcomes
Outcome List
Outcomes Group	Code	Outcomes
Pain	A1	Headache
Pain	A3	Dysmenorrhea
Pain	A5	Joint Pain
Pain	A7	Neck Pain
Pain	A8	Chronic Pain
Pain	A13	Pain in Hemorrhoids
Pain	A15	Low Back Pain
Pain	A17	Myalgia
Pain	A20	Labor Pain
Pain	A26	Pain Relief
Pain	A29	Postoperative Pain
Pain	A30	Face Nevralgia
Pain	A31	Improves Visual Analogue Scale (VAS)
Metabolic and Physiological Indicators	B6	Immunological Biomarkers
Metabolic and Physiological Indicators	B7	Cytokines
Metabolic and Physiological Indicators	B8	Cholesterol
Metabolic and Physiological Indicators	B19	Heart Rate
Metabolic and Physiological Indicators	B21	Glicemia
Metabolic and Physiological Indicators	B22	Glycated Hemoglobin (HbA1c)
Metabolic and Physiological Indicators	B23	Body Mass Index
Metabolic and Physiological Indicators	B25	Interleukin 6 (IL-6)
Metabolic and Physiological Indicators	B26	High Density Lipoprotein (HDL)
Metabolic and Physiological Indicators	B27	Low Density Lipoprotein (LDL)
Metabolic and Physiological Indicators	B32	Nausea and Vomiting
Metabolic and Physiological Indicators	B44	Regulation of the Immune System
Metabolic and Physiological Indicators	B45	Joint stiffness
Metabolic and Physiological Indicators	B46	Climacteric
Metabolic and Physiological Indicators	B50	Triglycerides
Metabolic and Physiological Indicators	B57	Cortisol
Metabolic and Physiological Indicators	B62	Abdominal Circumference
Metabolic and Physiological Indicators	B63	Blood pressure
Metabolic and Physiological Indicators	B64	Vagal Activity
Metabolic and Physiological Indicators	B65	Urological Manifestations
Metabolic and Physiological Indicators	B67	Trismus
Metabolic and Physiological Indicators	B68	Neurological Sequelae
Metabolic and Physiological Indicators	B69	Fever
Metabolic and Physiological Indicators	B70	Oxidizing action
Metabolic and Physiological Indicators	B71	Circulatory Stress
Metabolic and Physiological Indicators	B72	VLDL-Cholesterol
Metabolic and Physiological Indicators	B73	Bone Mineral Density
Chronic diseases	C3	Rheumatoid Arthritis
Chronic diseases	C11	Dermatopathy
Chronic diseases	C15	Chronic Obstructive Pulmonary Disease
Chronic diseases	C16	Multiple Sclerosis
Chronic diseases	C17	Fibromyalgia
Chronic diseases	C22	Hypertension
Chronic diseases	C32	Osteopenia
Chronic diseases	C33	Osteoporosis
Chronic diseases	C35	Parkinson's Disease
Chronic diseases	C39	Vestibulopathy
Chronic diseases	C43	Coronary Diseases
Chronic diseases	C49	Osteoarthritis
Chronic diseases	C52	Asthma
Chronic diseases	C53	Xeropthalmia
Cancer	D5	Breast Cancer
Cancer	D8	Fatigue in Chemotherapy
Cancer	D10	Nausea and Vomiting in Chemotherapy
Cancer	D15	General Cancer Symptoms
Cancer	D17	Oncological Pain
Acute diseases	F26	Stroke
Nutritional and Metabolic Diseases	M2	Diabetes Mellitus
Nutritional and Metabolic Diseases	M3	Dyslipidemias
Nutritional and Metabolic Diseases	M4	Hyperlipidemias
Nutritional and Metabolic Diseases	M5	Obesity
Nutritional and Metabolic Diseases	M6	Premenstrual Syndrome
Mental disorders	H3	Autism
Mental disorders	H7	Dementia
Mental disorders	H9	Depression
Mental disorders	H13	Schizophrenia
Mental disorders	H17	Anxiety Disorders
Mental disorders	H27	Psychotic Disorders
Mental Indicators	I5	Psychological Well-Being
Mental Indicators	I7	Cognitive Performance/Function
Mental Indicators	I11	Memory
Mental Indicators	I15	Mental health
Vitality, Well-Being and Quality of Life	G1	Agility
Vitality, Well-Being and Quality of Life	G2	Stretching and Flexibility
Vitality, Well-Being and Quality of Life	G3	Physical Well-Being
Vitality, Well-Being and Quality of Life	G4	Aerobic Capacity
Vitality, Well-Being and Quality of Life	G5	Exercise Capacity
Vitality, Well-Being and Quality of Life	G6	Postural Control
Vitality, Well-Being and Quality of Life	G7	Growth
Vitality, Well-Being and Quality of Life	G10	Balance
Vitality, Well-Being and Quality of Life	G11	Stress
Vitality, Well-Being and Quality of Life	G12	Execution of Daily Activities
Vitality, Well-Being and Quality of Life	G13	Fatigue Reduction
Vitality, Well-Being and Quality of Life	G15	Muscle strength
Vitality, Well-Being and Quality of Life	G16	Physical Function
Vitality, Well-Being and Quality of Life	G18	Social Function
Vitality, Well-Being and Quality of Life	G20	Humor
Vitality, Well-Being and Quality of Life	G22	Mobility
Vitality, Well-Being and Quality of Life	G27	Quality of life
Vitality, Well-Being and Quality of Life	G28	Sleep Quality
Vitality, Well-Being and Quality of Life	G29	Relaxation
Vitality, Well-Being and Quality of Life	G30	Risk of falling
Vitality, Well-Being and Quality of Life	G31	General Health
Vitality, Well-Being and Quality of Life	G32	Feeling of Well-Being
Vitality, Well-Being and Quality of Life	G35	Vitality
Vitality, Well-Being and Quality of Life	G36	Self-care
Vitality, Well-Being and Quality of Life	G37	Quit smoking
Vitality, Well-Being and Quality of Life	G38	Weight Reduction
Vitality, Well-Being and Quality of Life	G39	Working Environment
Vitality, Well-Being and Quality of Life	G40	Worker's Health
Vitality, Well-Being and Quality of Life	G41	Tiredness
Vitality, Well-Being and Quality of Life	G42	Verbal Ability (Fluency)
Vitality, Well-Being and Quality of Life	G43	Visuoespatial Capability
Vitality, Well-Being and Quality of Life	G44	Respiratory Capacity
Vitality, Well-Being and Quality of Life	G45	Rehabilitation after stroke
Vitality, Well-Being and Quality of Life	G46	6MWT distance
Patient Safety	K11	Patient Safety
Others	L1	Adverse Effects

## Sheet: Control list
Control List
Type of Review	Review Design	Study Design	Quality Assessment	Effects
Systematic Review	Randomized Clinical Trials (RCTs)	Effectiveness	High	Positive
Protocol Review	RCTs + Non-Randomized Controlled Trials	Safety	Moderate	Potential Positive
Systematic Review of RCTs	Clinical Trials + Observational Studies	Safety and Effectiveness	Low	No effect
Scoping Review	Observational Studies	Cost / Effectiveness	Critically Low	Inconclusive/Mixed
Integrative Review	Qualitative Studies	Safety and Effectiveness	Protocol	Negative
Impact Assessment	Ethnographies			Potential Negative
Meta-analysis	Quantitative + Qualitative Studies			Not inform
Economic Evaluation
Narrative Review
Metasynthesis
Metaethnography
Health Technology Assessment
Mixed Method Review
Rapid Review
